# Supplementary material for: Proteomic Characterization of the Oral Pathogen Filifactor alocis Reveals Key Inter-Protein Interactions of Its RTX Toxin: FtxA
Source: Pathogens. 2022 May 17;11(5):590. doi: 10.3390/pathogens11050590 (PMC9145396; doi:10.3390/pathogens11050590)
Supplement: Supplementary file 1 [file pathogens-11-00590-s001.zip › Supplementary material.xlsx]

## Sheet: Table S1
Table S1 List of quantified proteins between strains (n=3).
											FtxA+																		FtxA-												FtxA+
Nr.	Accession	Peptide count	nrPeptides	Confidence score	Mass	fold change FtxA+/FtxA-	log2FC	t-test	p.adj	Description	ATCC 35896_1	ATCC 35896_2	ATCC 35896_3	854G-16U_3	854G-16U_2	854G-16U_1	117A-17U_3	117A-17U_2	117A-17U_1	149A-17U_1	149A-17U_2	149A-17U_3	624B-08U_1	624B-08U_2	624B-08U_3	10E-17U_2	10E-17U_3	10E-17U_1	373F-17U_3	373F-17U_2	373F-17U_1	6B-17U_1	6B-17U_3	6B-17U_2	413B3-17U_1	413B3-17U_2	413B3-17U_3	148B-17U_3	148B-17U_2	148B-17U_1	ATCC 35896_1	ATCC 35896_2	ATCC 35896_3	854G-16U_3	854G-16U_2	854G-16U_1	117A-17U_3	117A-17U_2	117A-17U_1
1	ADW16121.1;WP_014261836.1	5	5	4.975	47716.5	1.13439	0.181922	0.248303	0.579857	aluminum resistance protein [Filifactor alocis ATCC 35896] [ADW16121.1,WP_014261836.1]	18588.5	31104	32330.7	33236	46756.4	47481.6	17409	33833.8	30541.1	35241.6	NA	32074	44759	32621.8	41325.6	NA	26747.5	NA	19043	25246	28896.9	30708.5	26543.7	27767.9	33572.3	18380	24124	60242.7	29011.5	31931.3	10.5234	11.0382	11.0769	11.1045	11.4459	11.4612	10.4579	11.1224	11.02
2	ADW16125.1;WP_014261872.1	2	2	1.977	33542.3	#DIV/0!	#DIV/0!	#DIV/0!	#DIV/0!	hypothetical protein HMPREF0389_01679 [Filifactor alocis ATCC 35896] [ADW16125.1,WP_014261872.1]	NA	NA	NA	NA	NA	NA	NA	NA	NA	NA	NA	NA	NA	NA	NA	NA	NA	NA	25464.1	NA	NA	NA	NA	NA	NA	NA	NA	NA	NA	NA	#VALUE!	#VALUE!	#VALUE!	#VALUE!	#VALUE!	#VALUE!	#VALUE!	#VALUE!	#VALUE!
3	ADW16126.1;WP_014261873.1	2	2	1.945	31783.2	#DIV/0!	#DIV/0!	#DIV/0!	#DIV/0!	protein-(glutamine-N5) methyltransferase, release factor-specific [Filifactor alocis ATCC 35896] [ADW16126.1,WP_014261873.1]	NA	NA	NA	NA	NA	NA	10256.8	NA	NA	NA	16092.9	15413.3	NA	NA	14283.3	NA	NA	NA	NA	NA	NA	NA	NA	NA	NA	NA	NA	NA	NA	NA	#VALUE!	#VALUE!	#VALUE!	#VALUE!	#VALUE!	#VALUE!	9.92884	#VALUE!	#VALUE!
4	ADW16130.1;WP_014262084.1	9	9	8.965	33285.8	1.34431	0.426866	0.00837989	0.131614	hypothetical protein HMPREF0389_01684 [Filifactor alocis ATCC 35896] [ADW16130.1,WP_014262084.1]	340062	397910	383253	333127	672207	336640	518258	338926	513657	523540	488082	620902	450385	638781	446072	NA	NA	NA	527038	518665	483115	289850	426919	349273	316445	290975	263693	224758	180457	295590	13.43	13.5871	13.5496	13.4094	14.1115	13.4199	13.8514	13.4267	13.8425
5	ADW16133.1;WP_041250764.1	28	28	29.842	130028	0.810566	-0.302998	0.117323	0.433069	pyruvate synthase [Filifactor alocis ATCC 35896] [ADW16133.1,WP_041250764.1]	326837	329102	248652	174317	130768	251797	176292	237630	200223	220856	216447	244245	285342	317144	320815	216418	269477	292762	184173	160624	286589	290895	402170	371102	296475	207873	246366	294794	332751	593683	13.3904	13.3973	13.117	12.7618	12.4743	13.1295	12.773	13.0716	12.9003
6	ADW16135.1;WP_014262204.1	8	8	7.969	80344	1.09466	0.130486	0.810817	0.931799	copper-exporting ATPase [Filifactor alocis ATCC 35896] [ADW16135.1,WP_014262204.1]	324345	279969	206810	60962.1	58209.5	63262.3	285396	193630	208864	163308	158430	212130	200759	452660	386592	88865.9	49554.7	41608.4	137958	102657	88894.4	80352.5	64314.9	121579	139547	106316	101191	371563	392902	384909	13.3827	13.2356	12.9327	11.7112	11.665	11.7482	13.2548	12.8668	12.9426
7	ADW16136.1;WP_014262205.1	3	3	2.991	7518.3	0.66805	-0.581971	0.0188066	0.195637	heavy metal-associated domain protein [Filifactor alocis ATCC 35896] [ADW16136.1,WP_014262205.1]	1.26466e+06	1.68673e+06	1.59501e+06	1.72603e+06	1.92955e+06	1.90735e+06	1.85797e+06	1.59213e+06	1.7773e+06	1.69681e+06	2.01991e+06	1.72197e+06	2.05019e+06	3.17893e+06	1.71229e+06	1.51292e+06	1.69153e+06	984028	1.97917e+06	1.67269e+06	3.85679e+06	1.19445e+06	3.34563e+06	1.45446e+06	2.40047e+06	1.42037e+06	2.14075e+06	3.65296e+06	3.09218e+06	5.62927e+06	14.7435	15.0314	14.9755	15.0545	15.1659	15.1544	15.1281	14.9737	15.0838
8	ADW16138.1;ADW16177.1;WP_014262273.1	64	62	85.561	43984.1	1.10876	0.148946	0.367849	0.654772	translation elongation factor Tu [Filifactor alocis ATCC 35896] [ADW16138.1,ADW16177.1,WP_014262273.1]	4.35561e+07	5.25473e+07	3.85106e+07	6.7881e+07	1.18929e+08	7.78036e+07	7.72958e+07	6.84548e+07	6.53921e+07	6.14194e+07	5.09974e+07	6.31692e+07	5.53394e+07	1.07417e+08	7.07737e+07	8.9739e+07	6.34404e+07	4.94847e+07	6.61183e+07	5.65737e+07	4.93444e+07	3.51368e+07	6.76493e+07	4.88286e+07	1.04616e+08	5.97489e+07	7.46659e+07	5.3934e+07	4.98104e+07	6.84201e+07	18.2827	18.4704	18.1596	18.7264	19.2872	18.8628	18.8563	18.7348	18.6891
9	ADW16140.1;WP_014262317.1	22	22	21.911	75111.2	1.19033	0.251367	0.168494	0.503596	DHHA1 domain protein [Filifactor alocis ATCC 35896] [ADW16140.1,WP_014262317.1]	274980	355993	297403	257268	276443	222311	481623	418849	388353	175329	303730	262707	198708	623761	268844	247274	225474	171400	303966	242515	162771	193330	83088.8	372728	331580	269416	493505	205408	160876	233428	13.2176	13.4758	13.296	13.151	13.2229	13.005	13.7781	13.6384	13.5628
10	ADW16141.1;WP_014262366.1	9	9	9.97	223406	#DIV/0!	#DIV/0!	#DIV/0!	#DIV/0!	type I secretion target GGXGXDXXX repeat (2 copies) [Filifactor alocis ATCC 35896] [ADW16141.1,WP_014262366.1]	13698.9	28193.2	10842.9	48269.1	149164	41865.9	17918.3	18792.4	5285.33	2047.8	2679.15	2914.36	10732.7	92056.4	76640	NA	5623.32	3297.86	NA	NA	NA	NA	NA	NA	NA	NA	NA	NA	NA	NA	10.2182	10.94	9.98442	11.4777	12.6059	11.3354	10.4867	10.5344	9.26584
11	ADW16147.1;WP_014262462.1	29	29	32.88	77576.2	1.24078	0.311243	0.257246	0.585382	export membrane protein SecD [Filifactor alocis ATCC 35896] [ADW16147.1,WP_014262462.1]	4.87446e+06	5.59671e+06	4.15359e+06	1.87515e+06	2.35268e+06	2.64022e+06	2.6504e+06	3.19711e+06	3.18422e+06	1.33526e+06	2.61161e+06	2.99117e+06	2.5899e+06	4.41719e+06	2.81941e+06	1.06222e+06	2.33977e+06	1.91378e+06	2.56846e+06	2.18599e+06	2.94027e+06	2.0203e+06	2.71499e+06	2.92199e+06	2.06999e+06	1.6265e+06	2.58626e+06	1.90559e+06	2.23265e+06	2.49149e+06	16.0927	16.2308	15.9326	15.1373	15.3642	15.4795	15.4834	15.6709	15.6669
12	ADW16149.1;WP_014262569.1	55	54	63.627	120068	2.03702	1.02646	0.149582	0.475458	repeat protein [Filifactor alocis ATCC 35896] [ADW16149.1,WP_014262569.1]	273781	338123	206530	6.77713e+06	6.80662e+06	6.63789e+06	4.34064e+06	3.68344e+06	5.09083e+06	8.06586e+06	1.0569e+07	8.32664e+06	7.09182e+06	1.87799e+07	1.17084e+07	7.67152e+06	3.23752e+06	2.74589e+06	3.58788e+06	3.09538e+06	3.17562e+06	200373	232206	372777	3.13371e+06	2.23435e+06	4.26275e+06	2.77443e+06	4.44947e+06	9.25094e+06	13.2132	13.4243	12.9313	16.4222	16.4266	16.4015	15.9767	15.8125	16.1361
13	ADW16153.1;EFE27585.1;WP_014262292.1	43	43	54.766	43359.3	0.996426	-0.00516534	0.778244	0.907385	acetate kinase [Filifactor alocis ATCC 35896] [ADW16153.1,EFE27585.1,WP_014262292.1]	6.12456e+06	6.6109e+06	5.79007e+06	7.62284e+06	8.71089e+06	6.894e+06	6.72958e+06	6.12241e+06	6.55686e+06	4.74764e+06	4.63613e+06	5.26142e+06	6.63636e+06	1.03569e+07	8.10455e+06	3.79222e+06	5.55824e+06	4.7221e+06	6.79292e+06	5.39454e+06	7.38774e+06	5.65359e+06	1.52494e+07	5.41037e+06	5.2171e+06	4.53531e+06	4.35872e+06	4.58304e+06	5.91865e+06	6.42538e+06	16.321	16.3974	16.2648	16.5398	16.6732	16.4393	16.4152	16.3206	16.3892
14	ADW16158.1;EFE27580.1;WP_014262297.1	2	2	1.994	23926.8	0.808984	-0.305818	0.905932	0.96368	HAD hydrolase, family IA, variant 1 [Filifactor alocis ATCC 35896] [ADW16158.1,EFE27580.1,WP_014262297.1]	NA	NA	29481.6	NA	NA	NA	NA	NA	NA	NA	NA	NA	NA	NA	53367.7	NA	NA	NA	53142.5	46266.1	NA	NA	90391.6	NA	NA	15022.9	NA	NA	NA	NA	#VALUE!	#VALUE!	10.9847	#VALUE!	#VALUE!	#VALUE!	#VALUE!	#VALUE!	#VALUE!
15	ADW16159.1;EFE27578.1;WP_014262299.1	8	8	8.963	67718.9	0.948044	-0.076974	0.776854	0.907085	ABC transporter, ATP-binding protein [Filifactor alocis ATCC 35896] [ADW16159.1,EFE27578.1,WP_014262299.1]	141493	148891	109112	113571	140967	96375.4	153267	152632	174117	108448	130029	155262	178498	104442	127021	309264	153886	161587	152188	122882	282409	111073	188252	241464	107659	107900	161747	96010	116245	181891	12.5532	12.6041	12.2933	12.3333	12.5494	12.1692	12.6331	12.6289	12.7606
16	ADW16161.1;EFE27576.1;WP_014262301.1	96	94	138.346	46919.1	1.16157	0.216074	0.141118	0.457632	glutamate dehydrogenase, NAD-specific [Filifactor alocis ATCC 35896] [ADW16161.1,EFE27576.1,WP_014262301.1]	3.05189e+08	2.55995e+08	1.84949e+08	4.50016e+08	3.95194e+08	3.32948e+08	2.94605e+08	2.50296e+08	2.47758e+08	4.0308e+08	2.85221e+08	3.13253e+08	3.407e+08	3.59893e+08	2.40715e+08	5.68836e+08	3.52224e+08	3.77824e+08	2.90863e+08	2.61343e+08	4.1615e+08	2.50397e+08	1.89664e+08	2.03735e+08	3.10356e+08	2.40644e+08	2.33297e+08	3.13859e+08	2.96598e+08	4.13008e+08	20.2296	20.0538	19.7287	20.6179	20.488	20.3166	20.1943	20.0313	20.0211
17	ADW16175.1;WP_014262749.1	33	33	41.834	44615	0.880759	-0.18318	0.218303	0.549876	S1 RNA binding domain protein [Filifactor alocis ATCC 35896] [ADW16175.1,WP_014262749.1]	5.5226e+06	7.58412e+06	5.57563e+06	6.35167e+06	9.95166e+06	9.85146e+06	7.25904e+06	9.58244e+06	8.74655e+06	9.81261e+06	9.1896e+06	9.65743e+06	6.96979e+06	8.86215e+06	7.24834e+06	7.45935e+06	9.17319e+06	8.16972e+06	8.49294e+06	1.02129e+07	1.59545e+07	6.28078e+06	1.34973e+07	6.99477e+06	7.63838e+06	7.00935e+06	9.78541e+06	7.74849e+06	8.76039e+06	8.8677e+06	16.2175	16.5347	16.2271	16.3574	16.8064	16.7963	16.4909	16.7686	16.6773
18	ADW16176.1;WP_014262750.1	2	2	1.994	31684	0.565406	-0.82264	0.198975	0.53663	4-hydroxy-3-methylbut-2-enyl diphosphate reductase [Filifactor alocis ATCC 35896] [ADW16176.1,WP_014262750.1]	3071.27	863.453	NA	4122.68	8991.94	NA	8322.29	7041.06	9971.03	NA	4244.7	5933.27	NA	NA	2294.31	NA	8588.18	NA	NA	NA	5644.82	NA	26430.5	NA	NA	6841.2	NA	7688.6	NA	4399.43	8.72299	7.45409	#VALUE!	9.01741	9.79723	#VALUE!	9.71984	9.55266	9.90059
19	ADW16178.1;WP_014262764.1	2	2	1.987	17715	#DIV/0!	#DIV/0!	#DIV/0!	#DIV/0!	N-acetylmuramoyl-L-alanine amidase [Filifactor alocis ATCC 35896] [ADW16178.1,WP_014262764.1]	9755.49	9547.22	33881.8	NA	NA	NA	NA	NA	3471.03	NA	NA	2482.31	NA	NA	5222.28	NA	3778.14	NA	NA	NA	NA	NA	NA	NA	NA	NA	NA	NA	NA	NA	9.87873	9.85715	11.1238	#VALUE!	#VALUE!	#VALUE!	#VALUE!	#VALUE!	8.84535
20	ADW16180.1;WP_014262803.1	68	67	77.616	140364	1.01183	0.0169609	0.873169	0.962047	DNA-directed RNA polymerase, beta subunit [Filifactor alocis ATCC 35896] [ADW16180.1,WP_014262803.1]	1.89767e+06	2.00908e+06	1.4197e+06	1.1522e+06	1.19267e+06	1.28082e+06	1.2215e+06	1.24556e+06	1.2291e+06	1.24256e+06	1.16171e+06	1.04764e+06	1.37673e+06	1.68468e+06	954764	791419	1.23279e+06	1.22979e+06	1.53712e+06	1.34974e+06	2.15593e+06	900138	1.23365e+06	1.27057e+06	1.44843e+06	1.08747e+06	1.1096e+06	1.09681e+06	1.18948e+06	1.01922e+06	15.1493	15.2063	14.8591	14.6503	14.6849	14.7562	14.7087	14.7282	14.7149
21	ADW16183.1;WP_014262850.1	2	2	2.967	6021.1	1.12807	0.173853	0.955267	0.987315	ribosomal protein L33 [Filifactor alocis ATCC 35896] [ADW16183.1,WP_014262850.1]	NA	96672.2	NA	240876	NA	NA	NA	NA	NA	NA	NA	NA	114473	NA	NA	575475	NA	NA	NA	NA	NA	NA	324753	NA	NA	NA	130670	NA	NA	NA	#VALUE!	12.1722	#VALUE!	13.0852	#VALUE!	#VALUE!	#VALUE!	#VALUE!	#VALUE!
22	ADW16185.1;WP_014262978.1	58	57	64.797	104136	1.67336	0.74275	0.0054923	0.104746	preprotein translocase, SecA subunit [Filifactor alocis ATCC 35896] [ADW16185.1,WP_014262978.1]	4.2933e+06	3.42678e+06	2.55193e+06	1.10773e+06	1.51687e+06	1.26969e+06	2.4086e+06	2.62369e+06	2.55524e+06	2.50327e+06	2.35915e+06	2.34348e+06	2.98299e+06	4.34854e+06	3.31792e+06	8.29706e+06	2.88188e+06	2.69919e+06	1.46436e+06	1.537e+06	3.7204e+06	1.06531e+06	2.64741e+06	1.17104e+06	2.52164e+06	1.62533e+06	1.97636e+06	1.00748e+06	1.32328e+06	1.2497e+06	15.9657	15.7403	15.4455	14.611	14.9253	14.7474	15.3877	15.4732	15.4468
23	ADW16187.1;WP_049770213.1	7	7	7.969	41240	0.998233	-0.00255107	0.674394	0.850692	polysaccharide pyruvyl transferase CsaB [Filifactor alocis ATCC 35896] [ADW16187.1,WP_049770213.1]	153641	196955	283749	83652.6	73397.3	79677.8	143031	116182	155546	139183	136520	130743	101752	130900	218301	184665	179653	166671	53500.6	66490.9	77547.5	175018	290978	146014	162750	135994	118234	184239	287478	87723.4	12.6355	12.8839	13.249	12.0276	11.8968	11.9789	12.564	12.3561	12.6478
24	ADW16193.1;WP_014263113.1	32	31	34.868	98415.8	1.27653	0.352225	0.59031	0.805516	LPXTG-motif cell wall anchor domain protein [Filifactor alocis ATCC 35896] [ADW16193.1,WP_014263113.1]	389007	504516	332257	1.5694e+06	2.1251e+06	1.80542e+06	14221	31085.5	35979.9	951677	1.40917e+06	1.40186e+06	1.24795e+06	2.23509e+06	1.72848e+06	1.7312e+06	1.75427e+06	1.3091e+06	1.46329e+06	1.23671e+06	1.15476e+06	54198.4	21530.3	101318	NA	NA	NA	1.14491e+06	1.30683e+06	1.57573e+06	13.5645	13.8245	13.4068	14.9593	15.2625	15.0994	10.2556	11.0376	11.1839
25	EFE27560.1;WP_014262316.1	5	5	5.947	16313.8	0.864267	-0.210452	0.310356	0.610799	ribosomal protein L9 [Filifactor alocis ATCC 35896] [EFE27560.1,WP_014262316.1]	372710	416274	339073	737043	974666	608194	340543	338631	213099	559163	549887	440230	570854	705568	621717	2.15263e+06	425540	439132	560729	504616	964569	446236	1.94462e+06	480827	759394	549451	715140	451101	467099	490806	13.5217	13.6322	13.4271	14.2035	14.483	14.0114	13.4314	13.4258	12.9627
26	EFE27561.1;WP_014262315.1	12	12	12.961	49932.9	1.04357	0.061522	0.429872	0.709954	replicative DNA helicase [Filifactor alocis ATCC 35896] [EFE27561.1,WP_014262315.1]	122734	109681	94410.3	39050.5	57312.6	72779.6	49332.6	86120.5	65029.5	70214.9	95064.9	97621.8	61058.3	141899	102195	23096.5	47987.1	71629.1	50074.8	74282.8	137889	55854.1	207460	85773	51618.9	64265.7	69755	38721.2	53486.5	9798.21	12.4109	12.2985	12.1486	11.2658	11.6494	11.8883	11.4995	12.0566	11.7757
27	EFE27570.1;WP_014262307.1	57	57	72.704	53385.9	0.682174	-0.551789	0.07634	0.334144	hypothetical protein HMPREF0389_01643 [Filifactor alocis ATCC 35896] [EFE27570.1,WP_014262307.1]	9.83142e+06	1.27547e+07	9.99045e+06	5.5501e+06	5.67023e+06	4.67521e+06	7.27934e+06	5.88319e+06	6.335e+06	7.68773e+06	5.28508e+06	3.86013e+06	9.31898e+06	1.32791e+07	8.31068e+06	1.3517e+07	2.37547e+06	2.2075e+06	1.0293e+07	9.18267e+06	1.74006e+07	7.38553e+06	1.4627e+07	1.24964e+07	4.8646e+06	3.90278e+06	4.2081e+06	1.1592e+07	1.31869e+07	2.163e+07	16.7942	17.0546	16.8103	16.2225	16.2439	16.0509	16.4937	16.2808	16.3547
28	EFE27573.1;WP_014262304.1	20	20	24.894	48612.1	0.921078	-0.118605	0.552202	0.792678	trigger factor [Filifactor alocis ATCC 35896] [EFE27573.1,WP_014262304.1]	1.31342e+06	1.85869e+06	1.65043e+06	1.87523e+06	2.40192e+06	2.25267e+06	877774	1.20096e+06	1.95663e+06	1.06561e+06	1.50745e+06	1.75434e+06	1.87108e+06	1.99586e+06	1.66324e+06	2.09693e+06	3.15411e+06	2.61807e+06	1.67848e+06	1.79807e+06	3.8679e+06	1.27312e+06	2.41633e+06	1.58469e+06	2.56469e+06	1.68878e+06	1.75398e+06	1.09594e+06	1.80146e+06	2.44443e+06	14.7813	15.1285	15.0097	15.1374	15.3849	15.3208	14.3783	14.6918	15.1799
29	EFE27575.1;WP_014262302.1;ADW16162.1	16	16	17.932	47356.4	0.791654	-0.337057	0.120126	0.431482	ATP-dependent Clp protease, ATP-binding subunit ClpX [Filifactor alocis ATCC 35896] [EFE27575.1,WP_014262302.1]	464211	480844	357118	396272	617726	457061	346368	422954	379162	631503	378227	410428	553737	656775	566294	346650	479897	577438	593435	506284	890057	309521	1.17109e+06	507015	768350	444488	580204	313567	405074	688007	13.7412	13.7764	13.479	13.583	14.0269	13.7257	13.4484	13.6482	13.5389
30	EFE27579.1;WP_014262298.1	11	10	10.939	45751.2	0.686388	-0.542903	0.0515683	0.279096	competence/damage-inducible domain protein CinA [Filifactor alocis ATCC 35896] [EFE27579.1,WP_014262298.1]	166901	158950	169991	151728	161182	264165	144653	196541	167702	NA	12440.5	15394.1	122827	144881	126312	63552.2	214801	125436	180662	194622	163147	206481	105927	210546	141566	162600	198086	245960	231198	435037	12.7183	12.6695	12.7366	12.623	12.6834	13.1775	12.5752	12.8818	12.7231
31	EFE27581.2;WP_014262296.1	14	14	18.943	16864.1	0.757548	-0.40059	0.39531	0.683895	hypothetical protein HMPREF0389_01654 [Filifactor alocis ATCC 35896] [EFE27581.2,WP_014262296.1]	2.06686e+06	1.2001e+06	1.70146e+06	1.11111e+07	2.10102e+06	2.84422e+06	2.51805e+06	2.63823e+06	3.81834e+06	6.52764e+06	1.54267e+06	1.87226e+06	2.54072e+06	2.55076e+06	3.47984e+06	3.83629e+06	1.19298e+06	2.24447e+06	1.90333e+06	1.72276e+06	1.93846e+06	1.99962e+06	5.58825e+06	1.17987e+06	1.16172e+07	2.4252e+06	2.18938e+06	4.60203e+06	8.46248e+06	5.46576e+06	15.2347	14.6911	15.0401	16.9166	15.2511	15.5539	15.4321	15.4788	15.8485
32	EFE27582.2;WP_014262295.1	2	2	1.994	107519	2.5028	1.32354	#DIV/0!	#DIV/0!	hypothetical protein HMPREF0389_01655 [Filifactor alocis ATCC 35896] [EFE27582.2,WP_014262295.1]	145293	179295	82315.6	NA	NA	NA	NA	NA	NA	NA	NA	NA	73363.8	87920.4	58357.9	NA	NA	NA	NA	NA	41723	NA	NA	NA	NA	NA	NA	NA	NA	NA	12.5797	12.7899	12.0115	#VALUE!	#VALUE!	#VALUE!	#VALUE!	#VALUE!	#VALUE!
33	EFE27588.1;WP_014262434.1	8	8	10.937	19214.3	0.835156	-0.259882	0.245254	0.576096	flavin reductase-like protein [Filifactor alocis ATCC 35896] [EFE27588.1,WP_014262434.1]	761514	611269	630482	2.0716e+06	2.42146e+06	1.59176e+06	534845	362374	662109	600040	420013	719813	3191.72	11977.6	13926.2	1.17673e+06	639047	566499	NA	NA	NA	664196	2.08213e+06	579116	616466	432574	372036	780039	868601	1.86596e+06	14.2362	14.0164	14.0474	15.237	15.393	14.9735	13.8829	13.4936	14.0963
34	EFE27589.1;WP_014262433.1	17	15	18.922	42116.4	1.18029	0.239147	0.118611	0.431853	UDP-N-acetylglucosamine 2-epimerase [Filifactor alocis ATCC 35896] [EFE27589.1,WP_014262433.1]	188747	283408	305834	388161	306240	393266	292731	232004	332180	161427	300154	237245	208452	264574	240434	525074	254728	211752	227191	244519	142769	208649	521862	285190	160415	215885	243578	215435	190067	239994	12.8413	13.2478	13.3239	13.5623	13.3253	13.5754	13.2802	13.0477	13.4066
35	EFE27590.1;WP_014262432.1	6	6	5.927	7586.7	0.837611	-0.255648	0.305553	0.608827	ribosomal protein L31 [Filifactor alocis ATCC 35896] [EFE27590.1,WP_014262432.1]	120142	124717	180397	517567	692124	469447	261096	381627	140200	270234	249614	229516	286717	119878	289190	1.76453e+06	648672	257468	519150	534699	411403	86173.5	1.27436e+06	NA	421792	344062	578204	343351	229655	366565	12.3896	12.427	12.7961	13.85	14.1407	13.7525	13.1658	13.5453	12.544
36	EFE27592.1;WP_014262430.1	16	15	16.941	26256.8	1.07886	0.109511	0.508247	0.771034	ABC transporter, ATP-binding protein [Filifactor alocis ATCC 35896] [EFE27592.1,WP_014262430.1]	211523	546495	324422	371682	292307	302236	338113	318232	524045	236229	329328	419244	176167	194850	171948	287133	487796	269078	430166	401114	175921	152891	422747	329980	234419	262934	503646	178549	193706	298460	12.9552	13.9044	13.3829	13.5189	13.2787	13.3121	13.4243	13.3637	13.8625
37	EFE27593.1;WP_014262429.1	5	5	4.978	13798.3	1.05878	0.0824029	0.655359	0.838566	transcriptional regulator, GntR family [Filifactor alocis ATCC 35896] [EFE27593.1,WP_014262429.1]	199604	260616	194162	286251	287366	278449	130873	130714	136145	528002	316676	378285	205789	256565	260029	778975	155905	138103	452169	413435	351406	109278	303486	195179	314588	273095	382946	75333.1	87752.7	140818	12.8972	13.164	12.8696	13.2578	13.2617	13.2301	12.4751	12.4739	12.5146
38	EFE27594.2;WP_014262428.1	2	2	1.938	47002.4	0.120426	-3.05378	#DIV/0!	#DIV/0!	hypothetical protein HMPREF0389_01512 [Filifactor alocis ATCC 35896] [EFE27594.2,WP_014262428.1]	NA	NA	NA	1050.09	NA	NA	NA	NA	NA	NA	NA	NA	NA	NA	NA	NA	NA	NA	NA	NA	NA	NA	4529.06	NA	NA	NA	18611.6	NA	NA	3018.7	#VALUE!	#VALUE!	#VALUE!	7.64978	#VALUE!	#VALUE!	#VALUE!	#VALUE!	#VALUE!
39	EFE27596.2;WP_014262426.1	23	23	23.896	85463.7	0.984511	-0.0225211	0.769313	0.903548	transglycosylase [Filifactor alocis ATCC 35896] [EFE27596.2,WP_014262426.1]	385688	573047	333211	198461	236097	176672	465063	391962	394805	248655	291263	308948	277509	570821	435158	342112	445057	340311	289247	408731	437003	417464	542402	465917	272601	258101	328719	276538	249679	397440	13.5559	13.9519	13.4097	12.8915	13.0651	12.7752	13.7431	13.5721	13.5793
40	EFE27599.1;WP_014262423.1	6	6	7.969	11948.3	0.927413	-0.108717	0.635671	0.825239	hypothetical protein HMPREF0389_01517 [Filifactor alocis ATCC 35896] [EFE27599.1,WP_014262423.1]	1.22688e+06	1.31928e+06	1.37124e+06	1.62507e+06	1.70653e+06	2.81176e+06	1.32202e+06	2.51203e+06	1.84738e+06	3.28034e+06	1.35837e+06	1.62845e+06	1.94413e+06	1.18817e+06	1.46327e+06	2.92855e+06	1.90159e+06	2.39017e+06	1.25489e+06	1.5746e+06	4.44049e+06	1.36731e+06	1.89574e+06	1.58912e+06	2.37171e+06	1.30485e+06	2.16208e+06	1.94359e+06	1.72273e+06	2.68803e+06	14.7131	14.7857	14.8244	14.9942	15.0431	15.5425	14.7878	15.4298	15.1224
41	EFE27600.1;WP_014262422.1	2	2	1.971	19709.8	#DIV/0!	#DIV/0!	#DIV/0!	#DIV/0!	hypothetical protein HMPREF0389_01518 [Filifactor alocis ATCC 35896] [EFE27600.1,WP_014262422.1]	120345	174263	NA	NA	NA	NA	NA	NA	NA	NA	NA	NA	74609.5	167806	137220	NA	NA	NA	NA	NA	NA	NA	NA	NA	NA	NA	NA	NA	NA	NA	12.3913	12.7615	#VALUE!	#VALUE!	#VALUE!	#VALUE!	#VALUE!	#VALUE!	#VALUE!
42	EFE27603.1;WP_014262419.1	2	2	2.991	34201.5	1.46969	0.55551	0.225922	0.553404	CBS domain protein [Filifactor alocis ATCC 35896] [EFE27603.1,WP_014262419.1]	31688.8	NA	28313.1	NA	NA	NA	NA	NA	NA	NA	25750.6	23893.1	22797.9	81145.8	44174.6	NA	NA	NA	19467.3	21420.9	NA	NA	NA	44249.1	NA	NA	NA	NA	NA	15083.6	11.0569	#VALUE!	10.9442	#VALUE!	#VALUE!	#VALUE!	#VALUE!	#VALUE!	#VALUE!
43	EFE27605.1;WP_014262417.1	4	4	3.988	24026.9	1.31337	0.39327	0.15556	0.479243	hypothetical protein HMPREF0389_01523 [Filifactor alocis ATCC 35896] [EFE27605.1,WP_014262417.1]	32576.6	67883	31044.1	80956.5	39572.5	45537.8	27106.9	31644.1	34898.7	44997.9	22940.4	17923	23714.8	38540.4	55857.7	NA	NA	NA	24386.2	34618.8	NA	19541.4	47715.6	NA	28168.1	26913.6	NA	20196.8	30760.8	39608	11.0845	11.8187	11.0363	11.9948	11.279	11.4194	10.9007	11.0555	11.1534
44	EFE27606.2;WP_041250793.1	6	6	5.955	21364.6	1.81294	0.858328	0.00812931	0.132889	hypothetical protein HMPREF0389_01524 [Filifactor alocis ATCC 35896]	93512.3	141985	131574	100931	125579	130827	89664.6	68656	45034.5	79732.8	95736	125429	23176.5	151142	130322	215670	176806	92113.8	NA	NA	NA	43335.5	34027.4	50735.3	43096.7	57039.2	69755.5	84794.3	58483.9	115258	12.139	12.5566	12.4805	12.2153	12.4338	12.4748	12.097	11.83	11.4083
45	EFE27607.1;WP_014262415.1	20	20	21.908	46544.6	0.722839	-0.468254	0.0135566	0.172363	tyrosine--tRNA ligase [Filifactor alocis ATCC 35896] [EFE27607.1,WP_014262415.1]	290074	390646	312305	308514	319203	367801	262835	399910	262923	210101	353698	417108	362768	450886	464323	362050	181486	151171	261625	351668	626772	348019	653800	422569	579442	478806	679237	263786	395499	350588	13.271	13.5687	13.3449	13.3327	13.3667	13.5084	13.1724	13.5921	13.1728
46	EFE27612.1;WP_014262411.1	4	4	3.98	57354.3	2.6411	1.40114	#DIV/0!	#DIV/0!	phospholipase D domain protein [Filifactor alocis ATCC 35896] [EFE27612.1,WP_014262411.1]	NA	NA	NA	NA	20744.6	NA	NA	19823.4	9559.08	30251.4	37605.5	69949.5	NA	NA	NA	NA	12627.4	NA	NA	10848.3	NA	NA	NA	NA	NA	NA	NA	NA	NA	NA	#VALUE!	#VALUE!	#VALUE!	#VALUE!	10.6332	#VALUE!	#VALUE!	10.5878	9.85839
47	EFE27613.1;WP_014262410.1	11	10	10.946	53406.2	1.08501	0.117706	0.939811	0.981471	transcription termination factor Rho [Filifactor alocis ATCC 35896] [EFE27613.1,WP_014262410.1]	56470.9	70463.7	56676.8	118090	120483	120610	71533	119856	63960.5	169470	184062	238039	61646.5	45049.8	51959.7	23426.3	103472	92876.1	73705.3	107136	141542	86279.6	123871	95280.2	64793.7	44463	72280.9	66420.2	78269.6	132369	11.6346	11.856	11.6383	12.3723	12.3924	12.3935	11.8711	12.3872	11.7592
48	EFE27620.1;WP_014262401.1	13	12	14.899	39502.5	1.12978	0.176036	0.328711	0.623928	Creatinase [Filifactor alocis ATCC 35896] [EFE27620.1,WP_014262401.1]	990992	1.29388e+06	981387	1.089e+06	1.66114e+06	1.33244e+06	1.23337e+06	1.73836e+06	1.5472e+06	2.03179e+06	1.38535e+06	1.5573e+06	1.56204e+06	2.05644e+06	1.77277e+06	4.08922e+06	1.16782e+06	1.0954e+06	1.19124e+06	1.04379e+06	1.792e+06	1.21512e+06	2.58172e+06	943418	2.59523e+06	1.18983e+06	1.57146e+06	945425	834712	964255	14.4996	14.7663	14.4899	14.5939	15.0162	14.7957	14.7184	15.0616	14.9451
49	EFE27621.1;WP_014262400.1	12	12	16.887	21152.9	1.25673	0.329677	0.473326	0.73192	translation elongation factor P [Filifactor alocis ATCC 35896] [EFE27621.1,WP_014262400.1]	2.70343e+06	2.28358e+06	2.69674e+06	2.96769e+06	4.66666e+06	2.55197e+06	3.31661e+06	1.8033e+06	2.08267e+06	3.02428e+06	3.36516e+06	3.56132e+06	2.43313e+06	5.41623e+06	3.82183e+06	1.12002e+07	1.4686e+06	1.18926e+06	1.99863e+06	2.43271e+06	2.65586e+06	2.26837e+06	3.02133e+06	1.86806e+06	3.1035e+06	2.94467e+06	3.35827e+06	3.53244e+06	2.8567e+06	2.08124e+06	15.5032	15.3344	15.5007	15.5964	16.0491	15.4455	15.7076	15.0983	15.2423
50	EFE27622.1;WP_014262399.1	3	3	3.988	15252.7	0.969691	-0.0444033	0.925824	0.970661	hypothetical protein HMPREF0389_01540 [Filifactor alocis ATCC 35896] [EFE27622.1,WP_014262399.1]	7.81678e+06	4.72512e+06	5.48324e+06	8.12476e+06	7.10727e+06	5.85974e+06	6.12405e+06	4.25515e+06	4.10183e+06	8.59786e+06	5.27796e+06	5.73892e+06	8.02563e+06	8.33763e+06	5.15165e+06	1.23208e+07	7.7322e+06	6.54125e+06	4.84099e+06	3.94721e+06	9.60192e+06	5.33975e+06	1.37502e+07	3.95002e+06	6.86463e+06	5.11619e+06	5.36828e+06	7.14644e+06	5.63767e+06	1.18461e+07	16.5649	16.0615	16.2104	16.6036	16.4698	16.2768	16.3209	15.9568	15.9201
51	EFE27623.1;WP_014262398.1	3	3	2.986	26163.7	0.880824	-0.183075	0.831694	0.942273	ribonuclease III [Filifactor alocis ATCC 35896] [EFE27623.1,WP_014262398.1]	8628.7	NA	23594.2	NA	NA	NA	NA	NA	NA	NA	24238.1	NA	16485.5	NA	NA	NA	26001.1	NA	21449.5	14245.4	NA	26661.4	42393	22365.2	NA	NA	NA	7687.9	NA	NA	9.756	#VALUE!	10.7619	#VALUE!	#VALUE!	#VALUE!	#VALUE!	#VALUE!	#VALUE!
52	EFE27625.2;WP_014262396.1	9	9	8.89	138977	0.455479	-1.13454	0.112083	0.419526	chromosome segregation protein SMC [Filifactor alocis ATCC 35896] [EFE27625.2,WP_014262396.1]	13088.7	19716.4	11839.2	9974.92	11850.5	10583	13604.4	19882.1	23203.2	4277.16	16298.4	12452	11172.8	8446.42	19023.6	NA	6865.62	12610.2	12478.3	17611	13922.4	54487.2	41388.5	144476	13413.6	10584.1	11036.4	7841.84	9780.09	11503.5	10.1727	10.5824	10.0723	9.90098	10.0733	9.96015	10.2113	10.5907	10.7452
53	EFE27626.1;WP_014262395.1	13	13	13.951	47692.2	2.1193	1.08359	0.0392979	0.251821	signal recognition particle-docking protein FtsY [Filifactor alocis ATCC 35896] [EFE27626.1,WP_014262395.1]	46074.1	51653.2	52987.2	103118	262236	234439	197238	178710	135352	171156	195978	166660	80135.9	120963	104518	16441.9	30904	21449.1	100072	106888	42270.4	27714.7	61859.3	27267.7	40516.2	42229	67483.7	52921.3	48156.7	65239.7	11.4312	11.5455	11.571	12.2368	13.1701	13.0581	12.8853	12.7867	12.5088
54	EFE27627.1;WP_014262394.1	36	35	45.833	30510.3	1.01096	0.0157279	0.992404	1.00368	copper amine oxidase domain protein [Filifactor alocis ATCC 35896] [EFE27627.1,WP_014262394.1]	6.66523e+06	6.74898e+06	4.57229e+06	1.08442e+07	1.26605e+07	1.40565e+07	6.62919e+06	9.28625e+06	7.85325e+06	7.34594e+06	5.92537e+06	7.77428e+06	5.80861e+06	1.15541e+07	8.0897e+06	1.63251e+07	1.65415e+07	1.31834e+07	6.03259e+06	5.92199e+06	1.09229e+07	4.63808e+06	1.41428e+07	6.21541e+06	9.9772e+06	1.24228e+07	1.20183e+07	8.60428e+06	9.00545e+06	1.34322e+07	16.4056	16.418	16.0287	16.8923	17.0471	17.1517	16.4001	16.7372	16.5696
55	EFE27628.1;WP_014262393.1	90	90	115.59	72489.2	1.04455	0.0628758	0.553522	0.791734	copper amine oxidase domain protein [Filifactor alocis ATCC 35896] [EFE27628.1,WP_014262393.1]	2.19526e+07	1.84425e+07	1.89326e+07	1.77087e+07	1.60607e+07	2.33147e+07	9.8674e+06	1.1874e+07	1.01503e+07	1.33268e+07	1.50301e+07	1.41763e+07	1.19291e+07	1.63501e+07	1.00627e+07	7.35869e+06	1.62203e+07	1.06972e+07	1.18806e+07	1.21273e+07	1.89184e+07	1.07753e+07	7.1487e+06	1.31793e+07	2.15244e+07	2.44072e+07	2.07946e+07	9.27888e+06	7.07121e+06	1.10404e+07	17.5975	17.4233	17.4495	17.3827	17.285	17.6577	16.7979	16.983	16.8262
56	EFE27629.1;WP_014262392.1	5	5	4.978	43062.9	0.695371	-0.524145	0.0625617	0.30556	hypothetical protein HMPREF0389_01547 [Filifactor alocis ATCC 35896] [EFE27629.1,WP_014262392.1]	46480.2	95926.3	78433.7	203403	179799	266274	235797	285982	121150	162417	151598	133776	195448	279621	268021	277524	113682	47286.4	374857	317522	258090	NA	329175	120058	261364	260137	407806	96280.6	141028	195501	11.4399	12.1645	11.9632	12.9161	12.7927	13.1854	13.0639	13.2568	12.3979
57	EFE27630.1;WP_014262391.1	9	9	8.936	86863.4	1.68906	0.756222	0.199189	0.535404	hypothetical protein HMPREF0389_01548 [Filifactor alocis ATCC 35896] [EFE27630.1,WP_014262391.1]	167875	172210	169336	23046.4	NA	19681.5	25807.1	NA	38728.4	61706.6	96223.6	82631.8	85415.3	123297	117980	229322	184856	94843.5	58902.6	43787.6	102486	44930.3	31312.5	131225	NA	NA	NA	NA	NA	25866.1	12.7241	12.7496	12.7328	10.7384	#VALUE!	10.5806	10.8516	#VALUE!	11.2575
58	EFE27631.1;WP_014262390.1	16	16	16.949	44864.4	1.10054	0.138218	0.215064	0.550372	glycosyltransferase, group 1 family protein [Filifactor alocis ATCC 35896] [EFE27631.1,WP_014262390.1]	611642	637263	549059	410645	535813	757606	468483	451328	491025	412096	636355	866494	518631	616138	606301	490971	618981	455335	621915	561015	334889	322729	510975	296546	498096	390272	538120	777672	590260	696391	14.017	14.0581	13.9091	13.6186	13.8847	14.2311	13.7504	13.7131	13.7974
59	EFE27632.1;WP_014262389.1	5	5	5.975	13350.8	0.914728	-0.128585	0.652622	0.83774	ribosomal protein L19 [Filifactor alocis ATCC 35896] [EFE27632.1,WP_014262389.1]	2.73881e+06	3.42061e+06	2.61318e+06	3.58685e+06	6.68964e+06	4.4215e+06	3.55414e+06	5.00418e+06	3.18914e+06	3.52621e+06	3.73427e+06	3.6393e+06	3.68057e+06	4.22061e+06	3.46947e+06	6.29722e+06	3.96277e+06	3.27668e+06	3.64883e+06	3.83424e+06	5.93109e+06	2.91687e+06	1.03437e+07	2.872e+06	3.52222e+06	3.44406e+06	4.56517e+06	3.62555e+06	3.69982e+06	3.36053e+06	15.5162	15.7385	15.4692	15.7859	16.4092	15.9951	15.7768	16.1189	15.6684
60	EFE27636.1;WP_014262386.1	7	7	6.973	35585.5	0.918742	-0.122268	0.623279	0.815763	hypothetical protein HMPREF0389_01555 [Filifactor alocis ATCC 35896] [EFE27636.1,WP_014262386.1]	143085	142120	138809	NA	44894.1	NA	NA	NA	NA	445173	288311	215117	72020.2	81905.3	70451.4	NA	NA	NA	93536.4	176071	266523	NA	NA	NA	NA	NA	NA	NA	NA	NA	12.5643	12.5576	12.534	#VALUE!	11.4052	#VALUE!	#VALUE!	#VALUE!	#VALUE!
61	EFE27637.1;WP_014262385.1	7	7	7.937	14742.4	0.521458	-0.939377	0.0907417	0.370837	hypothetical protein HMPREF0389_01556 [Filifactor alocis ATCC 35896] [EFE27637.1,WP_014262385.1]	320044	388003	312377	197348	330725	129691	NA	NA	NA	653330	518135	352813	360396	145105	79086.5	NA	NA	NA	404754	411360	999493	NA	NA	NA	NA	NA	NA	NA	NA	NA	13.3694	13.5619	13.3451	12.8859	13.4022	12.4661	#VALUE!	#VALUE!	#VALUE!
62	EFE27643.1;WP_014262381.1	23	22	26.898	49803.1	0.869774	-0.201287	0.805345	0.926841	efflux transporter, RND family, MFP subunit [Filifactor alocis ATCC 35896] [EFE27643.1,WP_014262381.1]	244330	406841	277078	397561	375291	320109	552931	578189	244143	549465	568642	350209	621430	584459	872787	487571	234872	149671	882108	678773	794701	75798.5	755496	169198	509218	501168	542248	294882	378754	408160	13.0994	13.6093	13.2252	13.5863	13.5286	13.3696	13.9161	13.9608	13.0987
63	EFE27644.1;WP_014262380.1	6	6	5.982	26856.3	0.960874	-0.0575808	0.682578	0.852956	ABC transporter, ATP-binding protein [Filifactor alocis ATCC 35896] [EFE27644.1,WP_014262380.1]	NA	NA	48610.5	76464.8	217744	191965	113825	103934	78015.8	127491	99676.6	96069.1	97907.4	201093	148358	NA	NA	NA	135746	123809	NA	NA	200440	NA	112212	109996	176516	NA	68491.7	98235.6	#VALUE!	#VALUE!	11.4847	11.9377	12.9842	12.8582	12.3356	12.2447	11.9578
64	EFE27645.1;WP_083799673.1	7	7	6.972	44562.9	0.945264	-0.0812106	0.941485	0.981939	efflux ABC transporter, permease protein [Filifactor alocis ATCC 35896] [EFE27645.1,WP_083799673.1]	141951	122844	88084.9	57737.1	60191.6	78056.3	121403	205048	114359	125221	177615	129110	123228	268454	185282	177096	57376.9	50173.5	140535	189452	227788	33977.7	240425	55712.6	113662	106765	143439	60435.3	101079	197023	12.5564	12.4118	12.0792	11.6568	11.6984	11.9583	12.4	12.9241	12.3402
65	EFE27646.1;WP_014262378.1	7	7	7.911	44673.1	0.73848	-0.43737	0.471444	0.730419	hypothetical protein HMPREF0389_01565 [Filifactor alocis ATCC 35896] [EFE27646.1,WP_014262378.1]	7137.74	10357.4	6786.97	77671.7	76833.1	73462.7	28979.3	32862	25627.3	50968	51575.5	35939.9	39326.2	40295.4	51271	89342.8	13828.3	9830.98	86113.1	74111	31181.8	4315.49	121030	8664.46	54421.6	92272.1	79127.6	22842.2	40762.6	37034.5	9.5663	9.93861	9.51591	11.9534	11.9425	11.8977	10.9675	11.0932	10.8446
66	EFE27647.1;WP_014262377.1	10	10	10.96	31283.6	0.868427	-0.203523	0.226208	0.552416	copper amine oxidase domain protein [Filifactor alocis ATCC 35896] [EFE27647.1,WP_014262377.1]	99002.6	78521.9	89675.7	361693	344726	316173	251238	172263	60243.9	131197	331891	99692.1	138088	156901	156801	1.27227e+06	209912	52254.9	314924	291070	193397	74958.9	448093	176770	353070	561248	430958	205527	105579	162697	12.196	11.9643	12.0971	13.4917	13.4437	13.3572	13.1273	12.7499	11.6993
67	EFE27648.2;WP_014262376.1	51	50	80.693	38736.2	0.905485	-0.143238	0.256064	0.587699	N-acetyl-gamma-glutamyl-phosphate reductase [Filifactor alocis ATCC 35896] [EFE27648.2,WP_014262376.1]	8.02619e+07	8.13334e+07	9.32039e+07	1.25971e+08	1.46204e+08	1.0451e+08	9.87157e+07	7.34494e+07	7.96393e+07	7.16558e+07	7.74857e+07	6.61524e+07	1.03377e+08	9.70706e+07	5.57453e+07	9.5664e+07	9.65696e+07	7.50485e+07	1.47608e+08	1.24113e+08	1.2431e+08	9.69946e+07	9.95072e+07	6.86201e+07	9.74524e+07	7.23666e+07	7.42325e+07	9.12134e+07	9.09506e+07	1.06878e+08	18.894	18.9072	19.0434	19.3447	19.4937	19.1579	19.1009	18.8053	18.8862
68	EFE27649.1;WP_014262375.1	68	66	96.63	43263.6	0.856421	-0.223609	0.312745	0.613992	glutamate N-acetyltransferase/amino-acid acetyltransferase [Filifactor alocis ATCC 35896] [EFE27649.1,WP_014262375.1]	5.51428e+07	6.33411e+07	4.14687e+07	4.51695e+07	7.01544e+07	5.90981e+07	4.48744e+07	6.10234e+07	3.92012e+07	1.20502e+08	7.65736e+07	8.38812e+07	8.35866e+07	7.44245e+07	2.57164e+07	9.1789e+07	5.24499e+07	7.09946e+07	6.61725e+07	7.23892e+07	1.61746e+08	6.28395e+07	1.28522e+08	6.51086e+07	6.3668e+07	4.19876e+07	5.02317e+07	6.39601e+07	5.35477e+07	7.23372e+07	18.5186	18.6572	18.2336	18.3191	18.7594	18.5879	18.3125	18.6199	18.1774
69	EFE27650.1;WP_014262374.1	50	49	68.687	31035.3	0.874396	-0.193641	0.202266	0.536474	acetylglutamate kinase [Filifactor alocis ATCC 35896] [EFE27650.1,WP_014262374.1]	1.28389e+07	9.3009e+06	1.06526e+07	9.40689e+06	1.00783e+07	1.37395e+07	1.01057e+07	1.14736e+07	1.23939e+07	1.05084e+07	7.97047e+06	1.22163e+07	1.20241e+07	7.85219e+06	4.25157e+06	4.98062e+06	9.17839e+06	8.86098e+06	1.29284e+07	1.34492e+07	1.0534e+07	1.22766e+07	1.09884e+07	1.01564e+07	8.05784e+06	7.50959e+06	7.89174e+06	1.13369e+07	1.13418e+07	1.91148e+07	17.0611	16.7388	16.8745	16.7501	16.819	17.1289	16.8218	16.9487	17.0259
70	EFE27651.2;WP_014262373.1	90	90	121.541	43588.7	0.858082	-0.220813	0.0643277	0.310401	aminotransferase, acetylornithine/succinylornithine family [Filifactor alocis ATCC 35896] [EFE27651.2,WP_014262373.1]	3.16108e+08	3.46748e+08	2.57557e+08	2.33537e+08	2.52928e+08	2.48788e+08	2.74083e+08	2.61103e+08	2.21666e+08	3.21397e+08	2.78037e+08	2.15095e+08	3.47122e+08	2.92266e+08	1.13659e+08	1.95143e+08	2.53423e+08	2.2771e+08	3.60429e+08	3.17173e+08	4.47783e+08	3.15928e+08	2.38361e+08	2.92433e+08	3.13467e+08	2.70268e+08	2.28998e+08	2.78563e+08	2.92341e+08	2.61916e+08	20.2647	20.3573	20.0599	19.962	20.0418	20.0253	20.1221	20.0736	19.9098
71	EFE27652.1;WP_014262372.1	46	46	54.737	67675.1	1.04498	0.063475	0.706032	0.866051	hypothetical protein HMPREF0389_01571 [Filifactor alocis ATCC 35896] [EFE27652.1,WP_014262372.1]	2.67707e+06	3.32866e+06	1.97452e+06	4.5039e+06	3.34902e+06	4.16342e+06	3.39281e+06	2.61166e+06	2.65e+06	1.93179e+06	2.4381e+06	1.83119e+06	2.61482e+06	3.76388e+06	2.57174e+06	2.6386e+06	3.83817e+06	2.05325e+06	3.14239e+06	3.09476e+06	3.44688e+06	1.84076e+06	2.6737e+06	1.88632e+06	3.23825e+06	3.19276e+06	3.33944e+06	2.57427e+06	1.68397e+06	3.27317e+06	15.4934	15.7112	15.189	16.0136	15.7173	15.935	15.7303	15.4686	15.4832
72	EFE27653.2;WP_014262371.1	9	3	8.927	36096.1	5.26414	2.3962	0.00269123	0.0769884	hypothetical protein HMPREF0389_01572 [Filifactor alocis ATCC 35896] [EFE27653.2,WP_014262371.1]	62996.2	87849.5	88195.3	NA	24619.3	NA	93845.7	NA	NA	112139	121273	181791	NA	66252.1	74327.4	NA	NA	NA	NA	9670.67	NA	NA	NA	NA	NA	NA	NA	NA	NA	25027.8	11.744	12.0765	12.0805	#VALUE!	10.8044	#VALUE!	12.1426	#VALUE!	#VALUE!
73	EFE27658.1;WP_014262367.1	10	4	9.97	37458.2	#DIV/0!	#DIV/0!	#DIV/0!	#DIV/0!	hypothetical protein HMPREF0389_01577 [Filifactor alocis ATCC 35896] [EFE27658.1,WP_014262367.1]	37812.6	40155.2	39477.2	NA	NA	NA	NA	23107.6	NA	61231.6	54007.7	137921	NA	32519.5	42459.6	51231.4	20113	12707.8	NA	NA	NA	NA	NA	NA	NA	NA	NA	NA	NA	NA	11.2335	11.2937	11.2766	#VALUE!	#VALUE!	#VALUE!	#VALUE!	10.7411	#VALUE!
74	EFE27663.1;WP_014262363.1	4	4	5.982	29009.4	1.25966	0.333031	0.0309811	0.229777	phosphoglycerate mutase 1 family [Filifactor alocis ATCC 35896] [EFE27663.1,WP_014262363.1]	528269	653680	436459	545411	458642	461189	361696	504284	427359	348508	360559	312436	446347	457910	412280	277846	390644	206395	328695	343486	404669	366768	649750	573332	205146	186442	191795	237698	279155	249983	13.8705	14.0835	13.6796	13.9024	13.7292	13.7347	13.4917	13.824	13.6585
75	EFE27664.1;WP_014262362.1	24	24	32.818	35055.6	1.26925	0.343971	0.269903	0.587478	fructose-1,6-bisphosphatase, class II [Filifactor alocis ATCC 35896] [EFE27664.1,WP_014262362.1]	1.06687e+06	1.11459e+06	888983	1.43866e+06	1.28261e+06	1.51174e+06	1.15326e+06	1.1296e+06	1.47043e+06	683758	675054	678213	1.05885e+06	1.09202e+06	853684	187284	815515	467010	937902	809597	1.22459e+06	692572	516771	746356	603114	663656	809381	688797	556898	977975	14.5734	14.6171	14.391	14.8724	14.7576	14.9219	14.6512	14.6305	14.8942
76	EFE27665.1;WP_014262361.1	45	45	62.65	46608.3	1.23012	0.298794	0.120454	0.430729	arginine deiminase [Filifactor alocis ATCC 35896] [EFE27665.1,WP_014262361.1]	8.17055e+06	1.16164e+07	8.32781e+06	8.15616e+06	5.00575e+06	9.5676e+06	1.00255e+07	8.10628e+06	8.68824e+06	1.82125e+07	1.73971e+07	1.82904e+07	8.28503e+06	9.35082e+06	4.98691e+06	4.74553e+06	1.30732e+07	1.35784e+07	1.02387e+07	8.45707e+06	6.56036e+06	6.43215e+06	1.96958e+06	8.43212e+06	4.76504e+06	3.50894e+06	3.32473e+06	1.59448e+07	1.23992e+07	1.85454e+07	16.6092	16.9611	16.6283	16.6074	16.1192	16.767	16.8138	16.6013	16.6706
77	EFE27666.1;WP_014262360.1	7	7	6.965	49779.7	1.32914	0.41049	0.182529	0.524034	DnaD domain protein [Filifactor alocis ATCC 35896] [EFE27666.1,WP_014262360.1]	20529.8	30195.6	17058.3	24233.7	30809.6	30808.3	4679.74	10786.6	11541.6	12188.4	6059.44	18325	24134.9	11792.7	14624	19399.3	34272.6	27043.8	24705.3	23835.3	30680.4	10385.7	18806.3	9064.6	10179.5	11332.2	8205.63	11017.8	6971.93	9607.26	10.6228	11.0086	10.4375	10.7886	11.0287	11.0287	9.14415	9.97921	10.0469
78	EFE27667.1;WP_014262359.1	6	6	6.972	39718.6	0.899451	-0.152883	0.654997	0.839445	DNA replication protein DnaC [Filifactor alocis ATCC 35896] [EFE27667.1,WP_014262359.1]	57211.3	44573.5	43952.8	281305	111971	96566	54606.8	78094.5	89524.8	53244.3	49603.7	53727.1	39007.9	33132.6	93938.8	81425.8	45712.2	100806	33565.4	56275.4	37817.4	68599.8	203976	NA	155822	77250.5	39121.2	124078	90858.3	69543.4	11.6477	11.398	11.384	13.2403	12.3191	12.1711	11.6011	11.9588	12.0954
79	EFE27668.1;WP_014262358.1	2	2	1.994	26046.3	0.983001	-0.0247348	0.794629	0.918467	aspartate racemase [Filifactor alocis ATCC 35896] [EFE27668.1,WP_014262358.1]	NA	NA	NA	24865.8	NA	17536.4	17825.2	15961.9	21898.6	NA	NA	15015.5	NA	NA	9851.66	15804.7	22336.9	8894.47	NA	NA	NA	14123.6	33169.1	NA	NA	NA	NA	8698.82	13180.7	NA	#VALUE!	#VALUE!	#VALUE!	10.8144	#VALUE!	10.4652	10.4815	10.3711	10.6873
80	EFE27669.1;WP_014262357.1	3	3	3.985	41271.3	0.00794255	-6.97618	5.28173e-13	4.23066e-10	hypothetical protein HMPREF0389_01588 [Filifactor alocis ATCC 35896] [EFE27669.1,WP_014262357.1]	NA	NA	2741.99	22771.5	20725.1	14739.4	44550.7	32664.4	48628.4	NA	NA	NA	NA	NA	5059.22	33584	37211.8	16140.1	1.87852e+06	2.50057e+06	NA	1.57094e+06	5.06874e+06	1.95817e+06	3.04505e+06	3.87024e+06	3.9477e+06	1.94612e+06	2.60821e+06	6.70991e+06	#VALUE!	#VALUE!	8.60959	10.7264	10.6322	10.2914	11.3975	11.0872	11.4851
81	EFE27672.1;WP_014262354.1	3	3	2.991	65605.6	0.689856	-0.535632	0.16278	0.49389	ABC transporter, ATP-binding protein [Filifactor alocis ATCC 35896] [EFE27672.1,WP_014262354.1]	NA	60462.5	NA	NA	NA	NA	42892.2	NA	32243	NA	NA	NA	NA	NA	NA	NA	NA	NA	NA	NA	NA	NA	NA	NA	NA	NA	NA	82225.1	62586	51748.1	#VALUE!	11.7029	#VALUE!	#VALUE!	#VALUE!	#VALUE!	11.3596	#VALUE!	11.0742
82	EFE27673.1;WP_014262353.1	2	2	1.994	64880.5	0.622261	-0.684408	0.177339	0.514669	ABC transporter, ATP-binding protein [Filifactor alocis ATCC 35896] [EFE27673.1,WP_014262353.1]	14565.5	4242.1	6716.37	NA	6585.23	NA	10187.6	22053.3	15414.6	7146.98	5018.72	13067.8	NA	NA	NA	NA	NA	NA	NA	NA	NA	NA	10755	NA	NA	7958.93	5930.93	20579	28485.9	27532.2	10.2796	9.04596	9.50545	#VALUE!	9.48573	#VALUE!	9.92207	10.6944	10.3362
83	EFE27674.1;WP_014262352.1	13	13	14.948	42843.1	0.788679	-0.34249	0.0317452	0.22908	alcohol dehydrogenase, iron-dependent [Filifactor alocis ATCC 35896] [EFE27674.1,WP_014262352.1]	417618	361735	378577	194615	210661	259634	213496	289559	368570	256239	247017	279052	462169	517710	385114	192562	278054	228776	365618	286901	343472	277580	627507	312770	536573	442910	499118	290267	304061	397139	13.6355	13.4918	13.5373	12.8719	12.9512	13.1602	12.9645	13.2693	13.5105
84	EFE27675.1;WP_014262351.1	10	10	9.961	27127.2	0.441912	-1.17817	0.00304003	0.0785504	RelA/SpoT domain protein [Filifactor alocis ATCC 35896] [EFE27675.1,WP_014262351.1]	77684.4	98875.3	82597.5	42596.1	55114.9	51625.7	99204.2	131341	114435	65771.3	97324	68211.4	109840	124444	127875	260266	71893.4	91012.6	87740.6	104350	217605	504416	259431	700634	226771	127084	151066	94438.3	101173	95673.9	11.9536	12.1948	12.0149	11.3527	11.6103	11.5449	12.1981	12.4787	12.3409
85	EFE27676.1;WP_014262350.1	2	2	1.956	30608.3	#DIV/0!	#DIV/0!	#DIV/0!	#DIV/0!	VanW-like protein [Filifactor alocis ATCC 35896] [EFE27676.1,WP_014262350.1]	NA	NA	NA	NA	NA	NA	NA	NA	NA	NA	NA	NA	NA	NA	NA	NA	NA	NA	NA	NA	NA	NA	NA	NA	NA	21689.2	33549.3	NA	9107.65	5995.02	#VALUE!	#VALUE!	#VALUE!	#VALUE!	#VALUE!	#VALUE!	#VALUE!	#VALUE!	#VALUE!
86	EFE27677.1;WP_014262349.1	17	17	22.916	36455.6	0.779192	-0.359949	0.0446694	0.265038	electron transfer flavoprotein FAD-binding domain protein [Filifactor alocis ATCC 35896] [EFE27677.1,WP_014262349.1]	1.1406e+06	1.2087e+06	1.11284e+06	1.91329e+06	1.77181e+06	1.85899e+06	1.64352e+06	2.3288e+06	1.61881e+06	1.12806e+06	1.12923e+06	1.05006e+06	1.07888e+06	1.43627e+06	1.54393e+06	1.61028e+06	1.40325e+06	1.05595e+06	1.41032e+06	1.22564e+06	1.46692e+06	955699	2.48915e+06	1.3883e+06	2.20018e+06	1.688e+06	2.5e+06	1.75256e+06	2.05939e+06	3.13757e+06	14.6402	14.6982	14.6156	15.1575	15.0807	15.1287	15.0055	15.354	14.9904
87	EFE27678.1;WP_014262348.1	15	15	18.929	28311.3	0.890585	-0.167175	0.407613	0.694677	electron transfer flavoprotein domain protein [Filifactor alocis ATCC 35896] [EFE27678.1,WP_014262348.1]	1.19044e+06	1.543e+06	1.19152e+06	2.17955e+06	2.21147e+06	2.1748e+06	1.93714e+06	2.24694e+06	1.53385e+06	1.26551e+06	1.50559e+06	1.01148e+06	1.49983e+06	1.51004e+06	1.68835e+06	3.53179e+06	1.76005e+06	969345	1.39518e+06	1.08378e+06	1.7922e+06	1.11656e+06	1.60876e+06	1.23909e+06	3.5724e+06	2.33977e+06	2.38385e+06	2.017e+06	2.19768e+06	2.42256e+06	14.683	14.9424	14.6839	15.2878	15.3023	15.2856	15.1699	15.3182	14.9364
88	EFE27680.1;WP_014262346.1	7	6	6.97	15081.7	0.521001	-0.940641	0.00782609	0.130598	MaoC-like protein [Filifactor alocis ATCC 35896] [EFE27680.1,WP_014262346.1]	141362	126068	126238	187822	NA	287190	191396	382103	306908	159702	133910	198157	359094	NA	69529.3	242050	162095	158687	282393	240052	1.09709e+06	218403	133851	171449	233679	311235	585323	632608	410281	336658	12.5522	12.4377	12.4391	12.8364	#VALUE!	13.261	12.8552	13.5466	13.3275
89	EFE27681.2;WP_083799672.1	53	53	59.696	47362.4	#DIV/0!	#DIV/0!	#DIV/0!	#DIV/0!	poly(R)-hydroxyalkanoic acid synthase, class III, PhaE subunit [Filifactor alocis ATCC 35896]	NA	NA	NA	5.38315e+06	NA	7.72627e+06	NA	NA	NA	NA	NA	NA	NA	NA	NA	NA	NA	NA	NA	NA	NA	NA	NA	NA	NA	NA	NA	NA	NA	NA	#VALUE!	#VALUE!	#VALUE!	16.1919	#VALUE!	16.5533	#VALUE!	#VALUE!	#VALUE!
90	EFE27682.2;WP_014262344.1	12	12	14.879	41381.9	0.532238	-0.909856	0.00150997	0.0549765	poly(R)-hydroxyalkanoic acid synthase, class III, PhaC subunit [Filifactor alocis ATCC 35896] [EFE27682.2,WP_014262344.1]	83167.7	227225	129798	203195	81067.9	196117	266509	277228	366194	23173.1	58702.7	102763	184637	51543.6	60122	167017	266699	109446	419238	350889	410789	175590	262439	249926	149768	262900	456609	290602	255700	291148	12.0218	13.0268	12.4669	12.9151	11.9962	12.8796	13.1863	13.2257	13.5041
91	EFE27685.1;WP_014262343.1	28	27	28.876	57028	0.989783	-0.0148157	0.740748	0.881633	glutamate--tRNA ligase [Filifactor alocis ATCC 35896] [EFE27685.1,WP_014262343.1]	659087	886919	692089	832407	1.10502e+06	1.12104e+06	752519	1.13543e+06	737441	612935	782217	726843	742280	898657	767504	223151	485099	405364	872701	985246	1.94243e+06	631116	1.15665e+06	788156	373137	356702	567679	470302	482596	510642	14.0918	14.3887	14.1406	14.3252	14.6085	14.6229	14.2243	14.6357	14.2041
92	EFE27686.2;WP_014262342.1	11	11	11.953	60172.1	1.12871	0.174674	0.26986	0.588987	formate--tetrahydrofolate ligase [Filifactor alocis ATCC 35896] [EFE27686.2,WP_014262342.1]	NA	139461	118671	163386	114787	178509	181153	187428	243862	274211	233219	326147	139109	92732.5	88422.8	89133.6	210403	184796	261717	201745	NA	65798.6	40443.5	125854	78153.4	92647.1	115946	195640	194400	327658	#VALUE!	12.5387	12.3773	12.697	12.344	12.7855	12.8002	12.8343	13.0975
93	EFE27691.2;WP_014262337.1	22	21	22.917	25464.8	0.901521	-0.149566	0.890521	0.967853	hypothetical protein HMPREF0389_01610 [Filifactor alocis ATCC 35896] [EFE27691.2,WP_014262337.1]	2.20834e+06	4.0027e+06	2.31609e+06	2.09493e+06	2.09154e+06	1.84208e+06	1.23604e+06	1.71265e+06	987807	1.79225e+06	2.89981e+06	2.77481e+06	3.99231e+06	4.70188e+06	5.60121e+06	3.97671e+06	952884	1.13757e+06	5.82522e+06	6.01833e+06	6.543e+06	784677	3.19337e+06	3.20934e+06	1.51611e+06	1.87778e+06	2.26795e+06	780266	1.21837e+06	1.02e+06	15.3009	15.8956	15.3485	15.2482	15.2466	15.1196	14.7206	15.0467	14.4964
94	EFE27694.1;WP_014262334.1	2	2	1.952	50860	4.95457	2.30876	#DIV/0!	#DIV/0!	adenosylmethionine-8-amino-7-oxononanoate transaminase [Filifactor alocis ATCC 35896] [EFE27694.1,WP_014262334.1]	NA	NA	47164.9	NA	NA	NA	NA	NA	NA	NA	NA	NA	NA	NA	8171.21	NA	NA	NA	NA	5584.35	NA	NA	NA	NA	NA	NA	NA	NA	NA	NA	#VALUE!	#VALUE!	11.4546	#VALUE!	#VALUE!	#VALUE!	#VALUE!	#VALUE!	#VALUE!
95	EFE27695.1;WP_014262333.1	3	3	2.989	60457.5	0.336136	-1.57288	0.252333	0.584158	hydroxylamine reductase [Filifactor alocis ATCC 35896] [EFE27695.1,WP_014262333.1]	16865.3	23065.1	18413.3	991.875	NA	NA	NA	NA	NA	NA	NA	NA	NA	NA	NA	NA	NA	NA	NA	NA	NA	30128.7	NA	58132.6	NA	NA	NA	NA	NA	NA	10.4262	10.7392	10.514	7.59274	#VALUE!	#VALUE!	#VALUE!	#VALUE!	#VALUE!
96	EFE27702.2;WP_014262326.1	4	4	3.93	97483.6	0.494687	-1.01541	0.36948	0.654764	ribonucleoside-diphosphate reductase, alpha subunit [Filifactor alocis ATCC 35896] [EFE27702.2,WP_014262326.1]	NA	6125.41	NA	7630.28	14816.3	NA	NA	NA	NA	NA	NA	NA	NA	NA	NA	NA	NA	NA	16511.9	11323.4	NA	NA	41218.7	NA	4395.31	5019.02	18779	NA	14385.8	42387.2	#VALUE!	9.41335	#VALUE!	9.63303	10.2966	#VALUE!	#VALUE!	#VALUE!	#VALUE!
97	EFE27706.2;WP_014262322.1	6	6	6.919	26823.6	0.853516	-0.22851	0.262939	0.588308	hypothetical protein HMPREF0389_01625 [Filifactor alocis ATCC 35896] [EFE27706.2,WP_014262322.1]	111564	141892	188812	131976	138086	142847	75578.2	189914	77315.9	167973	177183	104243	88887.7	111870	147792	147508	123641	114227	NA	NA	NA	151098	293545	112995	162548	156545	189486	117769	107967	103045	12.3155	12.556	12.8417	12.4835	12.5288	12.5627	11.9261	12.8475	11.9488
98	EFE27707.1;WP_014262321.1	11	11	12.937	43382.7	0.975151	-0.0363018	0.884402	0.967768	methionine adenosyltransferase [Filifactor alocis ATCC 35896] [EFE27707.1,WP_014262321.1]	409742	372933	321254	418161	384283	440571	411647	608553	424001	190386	300855	253567	286130	512295	451498	152703	186825	190818	267507	256738	619637	181373	569733	291038	234316	223402	493220	369193	389489	422468	13.6164	13.5223	13.3731	13.6368	13.5523	13.689	13.6211	14.012	13.6506
99	EFE27709.1;WP_014262319.1	4	4	3.958	85919.2	1.15696	0.210341	0.402537	0.690433	helicase, RecD/TraA family [Filifactor alocis ATCC 35896] [EFE27709.1,WP_014262319.1]	2084.47	4673.16	6090.96	NA	NA	NA	NA	NA	3225.56	1002.65	5038.31	4189.42	4303.93	787.176	3003.38	10216.9	3699.84	7165.58	4163.7	5636.31	NA	3949.4	NA	7176.72	NA	NA	924.431	NA	282.239	NA	8.33542	9.14274	9.40771	#VALUE!	#VALUE!	#VALUE!	#VALUE!	#VALUE!	8.77201
100	EFE27712.1;WP_014262594.1	2	2	1.994	33990.7	1.27344	0.348733	0.721897	0.872157	polysaccharide deacetylase [Filifactor alocis ATCC 35896] [EFE27712.1,WP_014262594.1]	NA	67996.9	65967.8	NA	199844	NA	NA	NA	NA	NA	NA	NA	NA	NA	NA	NA	NA	NA	88200.4	91593.3	NA	NA	78443.1	NA	NA	NA	NA	NA	83836.7	94811.6	#VALUE!	11.8204	11.7901	#VALUE!	12.8984	#VALUE!	#VALUE!	#VALUE!	#VALUE!
101	EFE27713.1;WP_041250817.1	2	2	1.977	45463.4	1.60148	0.679406	#DIV/0!	#DIV/0!	NlpC/P60 family protein [Filifactor alocis ATCC 35896] [EFE27713.1,WP_041250817.1]	NA	NA	NA	NA	NA	NA	NA	NA	NA	NA	NA	NA	NA	19282.7	NA	NA	NA	NA	NA	NA	NA	NA	13457.9	NA	NA	NA	15497	NA	NA	7166.68	#VALUE!	#VALUE!	#VALUE!	#VALUE!	#VALUE!	#VALUE!	#VALUE!	#VALUE!	#VALUE!
102	EFE27714.2;WP_041250816.1	24	24	22.924	53333.3	1.0038	0.00546958	0.268232	0.590259	hypothetical protein HMPREF0389_01345 [Filifactor alocis ATCC 35896] [EFE27714.2,WP_041250816.1]	872130	1.17818e+06	747774	575611	870394	565444	570081	649971	533674	256401	514841	471581	440598	523944	475648	4952.41	7576.38	6260.86	343079	302170	333733	473573	689862	680681	499681	717802	732567	507184	416834	456165	14.3718	14.6726	14.218	13.9563	14.3698	13.9385	13.9467	14.0778	13.8807
103	EFE27715.1;WP_014262591.1	8	8	7.976	32906.1	0.602916	-0.729972	0.0337634	0.235169	radical SAM domain protein [Filifactor alocis ATCC 35896] [EFE27715.1,WP_014262591.1]	235361	238966	217501	204951	427007	323949	163291	266759	153320	144794	153794	155580	251738	250183	310325	116567	170560	183380	298764	291692	308083	94695.1	753270	94967	521748	544122	563913	289280	307807	319256	13.062	13.0772	12.9831	12.9237	13.6577	13.3815	12.6964	13.1872	12.6334
104	EFE27716.1;WP_014262590.1	9	9	10.949	81120.1	1.36875	0.452858	0.915564	0.967502	Tex-like protein N-terminal domain protein [Filifactor alocis ATCC 35896] [EFE27716.1,WP_014262590.1]	52475	63709.6	40253.5	146980	89887.6	54423.7	NA	NA	NA	6242.49	9047.13	10785.2	32118.2	35948	50763.4	21450.8	17968	22046.3	38097.8	40926.4	28913.8	20620.4	35711.2	31201.3	32449.5	28094.9	42652.4	14756	26650.4	42230.7	11.5612	11.7552	11.2961	12.5912	12.0995	11.5977	#VALUE!	#VALUE!	#VALUE!
105	EFE27719.1;WP_014262589.1	8	8	9.952	50376.6	1.57918	0.659178	0.11756	0.431951	transporter gate domain protein [Filifactor alocis ATCC 35896] [EFE27719.1,WP_014262589.1]	4.15664e+06	4.57531e+06	5.10577e+06	670963	620136	747712	1.58621e+06	2.19707e+06	2.93241e+06	1.15254e+06	1.72003e+06	1.63671e+06	690976	1.33279e+06	969231	3.10148e+06	1.1144e+06	783260	653796	673062	600334	2.28832e+06	810467	3.20607e+06	388936	825762	1.8305e+06	1.20607e+06	1.17096e+06	1.16084e+06	15.9334	16.0293	16.139	14.1096	14.0308	14.2179	14.97	15.2958	15.5845
106	EFE27722.2;WP_014262586.1	7	7	6.974	33045	2.82842	1.5	0.889869	0.968458	Amidinotransferase [Filifactor alocis ATCC 35896] [EFE27722.2,WP_014262586.1]	NA	NA	NA	611040	946547	622339	NA	NA	52751.8	20067.6	NA	39078.4	NA	NA	NA	NA	NA	NA	NA	NA	NA	NA	NA	NA	NA	100693	169402	NA	NA	NA	#VALUE!	#VALUE!	#VALUE!	14.0161	14.4537	14.0344	#VALUE!	#VALUE!	11.5665
107	EFE27723.1;WP_014262585.1	22	22	25.863	29384.1	29.7294	4.89382	0.225714	0.554592	Amidinotransferase [Filifactor alocis ATCC 35896] [EFE27723.1,WP_014262585.1]	NA	11295.4	NA	2.34411e+06	4.41559e+06	1.95532e+06	NA	NA	53799.5	NA	15121.4	25051.5	NA	NA	NA	NA	NA	NA	NA	7604.53	NA	NA	NA	NA	NA	73401.4	74704.3	NA	NA	13824.4	#VALUE!	10.0253	#VALUE!	15.3606	15.9938	15.1792	#VALUE!	#VALUE!	11.5862
108	EFE27724.1;WP_014262584.1	2	2	1.994	53028.6	#DIV/0!	#DIV/0!	#DIV/0!	#DIV/0!	amino acid carrier protein [Filifactor alocis ATCC 35896] [EFE27724.1,WP_014262584.1]	NA	NA	NA	238587	293451	122229	NA	NA	NA	NA	NA	NA	NA	NA	NA	NA	NA	NA	NA	NA	NA	NA	NA	NA	NA	NA	NA	NA	NA	NA	#VALUE!	#VALUE!	#VALUE!	13.0756	13.2826	12.4068	#VALUE!	#VALUE!	#VALUE!
109	EFE27725.1;WP_014262583.1	26	26	26.897	63550	#DIV/0!	#DIV/0!	#DIV/0!	#DIV/0!	peptidase, M20/M25/M40 family [Filifactor alocis ATCC 35896] [EFE27725.1,WP_014262583.1]	NA	NA	NA	1.08539e+06	987738	1.09968e+06	NA	NA	14215.7	NA	11057.9	NA	NA	NA	NA	NA	NA	NA	NA	NA	NA	NA	NA	NA	NA	NA	NA	NA	NA	NA	#VALUE!	#VALUE!	#VALUE!	14.5906	14.4963	14.6037	#VALUE!	#VALUE!	10.2552
110	EFE27726.2;WP_014262582.1	8	8	8.954	25881.7	0.807536	-0.308402	0.290741	0.598673	transcriptional regulator, GntR family [Filifactor alocis ATCC 35896] [EFE27726.2,WP_014262582.1]	61644.2	68826.6	68217.5	132022	147274	94696	70552.5	63531.1	88327.6	60144.3	30264.3	46376.5	46504.7	NA	NA	102275	119664	106103	127665	105985	131090	NA	NA	NA	59566.9	47508.2	41871	127659	122062	146599	11.7223	11.8325	11.8236	12.4839	12.5932	12.1516	11.8573	11.7524	12.082
111	EFE27727.1;WP_014262581.1	22	22	24.86	52741	0.901117	-0.150213	0.655653	0.837605	cytosol aminopeptidase family, catalytic domain protein [Filifactor alocis ATCC 35896] [EFE27727.1,WP_014262581.1]	1.07241e+06	1.29313e+06	897194	247731	512093	431337	474182	587343	621406	217256	285566	337299	493860	1.23502e+06	1.03489e+06	299743	823919	677132	327212	358625	262957	714239	1.44367e+06	965878	1.32865e+06	813578	983180	359577	415297	565803	14.5786	14.7657	14.4002	13.1132	13.8394	13.6678	13.7625	13.9765	14.0329
112	EFE27731.1;WP_014262577.1	6	6	5.896	143061	1.22335	0.290833	0.675956	0.851323	ATP-dependent nuclease subunit A [Filifactor alocis ATCC 35896] [EFE27731.1,WP_014262577.1]	21239	87303.9	63696.4	30172.1	NA	21109.6	NA	36526.6	20260.5	6297.18	47989.7	37146	NA	34341.3	46842.9	NA	12352.7	2948.76	NA	34783	NA	8991.72	59238.9	44297.3	NA	7103.71	42450.7	20291.3	19445.6	9446.61	10.6567	12.0703	11.755	11.0078	#VALUE!	10.6506	#VALUE!	11.1989	10.6096
113	EFE27732.2;WP_014262576.1	7	7	6.926	32473.2	0.796706	-0.32788	0.346053	0.634298	EDD domain protein, DegV family [Filifactor alocis ATCC 35896] [EFE27732.2,WP_014262576.1]	35444.1	54463	36411.9	70717.8	134751	124835	40602.6	59243.9	53701.1	28664.5	48979.1	50967.2	41461.2	69479.6	54310.4	37202	94209.8	90607.5	39914.3	48470.7	79970.9	51015.3	245601	76828.2	36594.9	57558.6	50680.5	63161.2	70692.9	121767	11.1689	11.5984	11.1958	11.8596	12.5043	12.4279	11.3047	11.6826	11.5843
114	EFE27733.1;WP_014262575.1	6	6	5.982	24208.8	0.750902	-0.413304	0.180924	0.521296	sortase family protein [Filifactor alocis ATCC 35896] [EFE27733.1,WP_014262575.1]	121465	144788	91843.5	44301.8	101068	54198.8	62487.2	88109.4	46549.2	37011.5	45405.8	72915.5	73743.6	38012.1	32007.7	117099	73158.3	79996.7	55241.3	74588.4	137394	64004.2	246162	80616.2	85216.2	53504.6	84987.5	NA	NA	NA	12.4005	12.5762	12.121	11.3919	12.2167	11.5936	11.7359	12.0795	11.4414
115	EFE27736.1;WP_014262572.1	14	13	14.948	69942.4	1.80549	0.852391	0.0579252	0.289988	hypothetical protein HMPREF0389_01367 [Filifactor alocis ATCC 35896] [EFE27736.1,WP_014262572.1]	65999.8	100570	39929.2	88537.4	142815	206019	100656	254983	82869.4	174573	251912	266670	47291.9	151844	155007	30659.7	53675.5	22052.4	43817.9	58177.9	43561.1	27493	65524.7	125521	75514.1	124274	144589	20600.4	44372.6	52206.3	11.7906	12.2118	11.288	12.0843	12.5625	12.9289	12.2126	13.1421	12.0182
116	EFE27738.1;WP_014262570.1	25	24	27.875	72836	0.913732	-0.130157	0.87564	0.963444	chaperone protein HtpG [Filifactor alocis ATCC 35896] [EFE27738.1,WP_014262570.1]	609247	653051	522042	305727	104272	201496	519376	503984	408834	324158	486503	353863	826087	489679	368704	7880.44	51764	71679	581018	548931	721064	56974.3	44324.6	50677.2	350698	74936.2	114634	694499	847555	882115	14.0131	14.0826	13.8587	13.3236	12.2479	12.9067	13.8535	13.8234	13.6142
117	EFE27741.1;WP_014262568.1	20	20	23.893	120286	0.818643	-0.288693	0.177091	0.515818	isoleucine--tRNA ligase [Filifactor alocis ATCC 35896] [EFE27741.1,WP_014262568.1]	256159	319208	214351	253573	313611	282916	227298	216369	260171	128438	240572	241839	224773	325766	244062	73233.9	420706	217141	418380	479818	215650	325863	154271	401689	348488	335417	312661	160946	192059	286936	13.1467	13.3667	12.9685	13.1366	13.3491	13.2461	13.0272	12.9779	13.1622
118	EFE27743.1;WP_014262566.1	26	26	28.776	48593.9	0.865598	-0.20823	0.464884	0.728713	hypothetical protein HMPREF0389_01374 [Filifactor alocis ATCC 35896] [EFE27743.1,WP_014262566.1]	4.73816e+06	3.3856e+06	2.74284e+06	2.26577e+06	2.68803e+06	2.85973e+06	2.61501e+06	4.19402e+06	3.01719e+06	4.91612e+06	3.69243e+06	4.23865e+06	2.84504e+06	3.03272e+06	1.89695e+06	2.75731e+06	2.0577e+06	2.54018e+06	1.96119e+06	2.03688e+06	3.35993e+06	4.36157e+06	6.7045e+06	6.0987e+06	4.42254e+06	2.64957e+06	2.9791e+06	2.18908e+06	2.25129e+06	4.48809e+06	16.0643	15.7282	15.5177	15.3266	15.4975	15.5594	15.4699	15.9423	15.613
119	EFE27744.2;WP_014262565.1	28	28	38.737	54402.6	1.22862	0.297038	0.338912	0.628399	hypothetical protein HMPREF0389_01375 [Filifactor alocis ATCC 35896] [EFE27744.2,WP_014262565.1]	1.62484e+06	2.73307e+06	2.14366e+06	535152	276327	685961	1.04077e+06	993074	947425	1.10155e+06	2.30093e+06	2.14944e+06	950955	1.72087e+06	954448	871197	1.47407e+06	810382	1.2905e+06	1.15399e+06	318821	1.23888e+06	323225	2.31752e+06	536633	981280	1.48118e+06	788005	924642	1.29589e+06	14.9941	15.5141	15.2712	13.8835	13.2225	14.1317	14.5486	14.5017	14.4547
120	EFE27745.1;WP_014262564.1	11	11	13.944	42570.1	1.5298	0.61334	0.00115196	0.046136	alanine racemase [Filifactor alocis ATCC 35896] [EFE27745.1,WP_014262564.1]	493473	611577	790076	439255	306518	411438	700618	667340	801628	503823	562586	634807	473606	705790	716939	846115	672690	507833	222368	165208	163624	443663	373644	509785	466058	388531	647162	558631	338571	449360	13.8024	14.0169	14.273	13.686	13.3262	13.6206	14.1529	14.1042	14.2875
121	EFE27750.2;WP_041250812.1	2	2	1.991	39085.3	1.22965	0.29825	0.615618	0.813712	hypothetical protein HMPREF0389_01381 [Filifactor alocis ATCC 35896] [EFE27750.2,WP_041250812.1]	NA	10313.7	NA	NA	NA	NA	NA	NA	NA	NA	NA	NA	NA	NA	6325.3	NA	NA	NA	NA	NA	NA	NA	NA	NA	NA	NA	NA	1687.57	NA	11843.9	#VALUE!	9.93437	#VALUE!	#VALUE!	#VALUE!	#VALUE!	#VALUE!	#VALUE!	#VALUE!
122	EFE27751.2;WP_014262558.1	12	11	11.931	58510.3	1.81695	0.861522	0.0939118	0.374245	hypothetical protein HMPREF0389_01382 [Filifactor alocis ATCC 35896] [EFE27751.2,WP_014262558.1]	153692	251733	138168	262155	170878	187212	NA	NA	NA	NA	NA	NA	NA	52412.2	49555.5	NA	NA	NA	NA	NA	NA	NA	NA	NA	21653.5	28567.9	36036.8	130214	151764	154261	12.6359	13.1293	12.5294	13.1698	12.7419	12.8331	#VALUE!	#VALUE!	#VALUE!
123	EFE27752.1;WP_041250811.1	3	3	2.991	21453.3	0.891619	-0.165501	0.597992	0.809108	macro domain protein [Filifactor alocis ATCC 35896]	21299.8	45702.3	NA	NA	NA	56876.1	NA	67832.8	62582.8	NA	NA	32137.8	NA	NA	NA	NA	40098.8	60277.7	28937.5	31146.8	55539	54786.8	88886	65538.6	NA	NA	NA	NA	NA	54763.7	10.6596	11.4231	#VALUE!	#VALUE!	#VALUE!	11.6418	#VALUE!	11.8179	11.7374
124	EFE27754.1;WP_014262555.1	13	13	14.955	52920.6	1.11246	0.153752	0.582562	0.805928	magnesium transporter [Filifactor alocis ATCC 35896] [EFE27754.1,WP_014262555.1]	394527	375656	392977	194352	209882	254389	149275	182245	191593	199660	210032	202808	225724	303693	276822	74877.5	280061	160176	170157	178916	147633	250209	190784	164162	219049	236833	327379	217390	142038	319589	13.5786	13.5296	13.5747	12.8706	12.9474	13.1398	12.6067	12.8063	12.8563
125	EFE27756.1;WP_014262553.1	3	3	2.927	8022.2	0.855868	-0.22454	0.506557	0.771392	FeoA domain protein [Filifactor alocis ATCC 35896] [EFE27756.1,WP_014262553.1]	NA	102306	NA	97259.1	66337.9	NA	79245.7	NA	83108	94373.6	NA	NA	91994.5	109332	118128	196929	NA	NA	87375	NA	NA	79113.5	108749	143320	167173	150370	185300	NA	NA	49789.9	#VALUE!	12.2289	#VALUE!	12.1783	11.7957	#VALUE!	11.9735	#VALUE!	12.021
126	EFE27757.1;WP_014262552.1	6	6	6.892	87727.4	0.872472	-0.196819	0.467992	0.729303	ferrous iron transport protein B [Filifactor alocis ATCC 35896] [EFE27757.1,WP_014262552.1]	118150	123918	99231.6	55243.7	NA	30114.3	45120.7	46492.5	54172.1	49856.7	57996.6	34529.1	102484	59387.3	70785.6	97203.7	44898.9	59606.7	104252	79155.2	NA	93294.4	69837.7	93160.8	101490	40356.3	90767.5	NA	NA	25009.4	12.3729	12.4205	12.1984	11.6127	#VALUE!	11.0059	11.4102	11.4402	11.5931
127	EFE27760.1;WP_014262549.1	5	5	4.898	58187.6	0.438209	-1.19031	0.051187	0.278917	hypothetical protein HMPREF0389_01391 [Filifactor alocis ATCC 35896] [EFE27760.1,WP_014262549.1]	31185.5	44608.1	41877.4	NA	NA	NA	NA	NA	NA	NA	NA	20467.4	17680.6	51570.7	36906.8	39734.9	65376.8	34661.7	NA	NA	NA	82261.4	142749	229021	NA	33929.3	NA	26447.7	39132.6	59976.4	11.0409	11.3988	11.3356	#VALUE!	#VALUE!	#VALUE!	#VALUE!	#VALUE!	#VALUE!
128	EFE27768.1;WP_014262542.1	4	4	4.985	11722.1	1.57624	0.656484	0.0790661	0.33509	rhodanese-like protein [Filifactor alocis ATCC 35896] [EFE27768.1,WP_014262542.1]	340683	576110	415662	NA	849509	990760	304991	286018	307201	NA	577277	817783	617020	1.33493e+06	1.27742e+06	1.04274e+06	456011	235840	516795	452853	564905	159384	131033	209952	NA	NA	NA	NA	NA	860015	13.4319	13.9572	13.6308	#VALUE!	14.3456	14.4994	13.3212	13.257	13.3284
129	EFE27770.1;WP_014262540.1	34	34	40.836	34978	1.10536	0.144515	0.437422	0.713595	hypothetical protein HMPREF0389_01401 [Filifactor alocis ATCC 35896] [EFE27770.1,WP_014262540.1]	9.20642e+06	8.93687e+06	6.37261e+06	6.28235e+06	8.05597e+06	7.02989e+06	5.41178e+06	9.63348e+06	5.05195e+06	9.83401e+06	1.15655e+07	1.07175e+07	9.29623e+06	1.11847e+07	1.15078e+07	1.86278e+07	6.11636e+06	7.06685e+06	5.9469e+06	6.64908e+06	1.44025e+07	5.12227e+06	1.2469e+07	6.55503e+06	6.53337e+06	6.31564e+06	9.45877e+06	8.13969e+06	7.52631e+06	8.52581e+06	16.7286	16.6988	16.3607	16.3464	16.5951	16.4588	16.1972	16.7739	16.1284
130	EFE27771.1;WP_014262539.1	10	10	11.964	22043.5	1.11577	0.158036	0.583401	0.802928	hypothetical protein HMPREF0389_01402 [Filifactor alocis ATCC 35896] [EFE27771.1,WP_014262539.1]	607683	587791	676353	419702	483471	379449	432085	444122	335102	821248	973209	716843	449591	338223	438931	1.25977e+06	528370	392783	641261	607879	394653	297698	770897	469633	399558	473674	542322	547936	476272	523302	14.0106	13.9773	14.1176	13.6404	13.7819	13.5396	13.6695	13.697	13.4153
131	EFE27772.1;WP_014262538.1	8	8	9.969	27731.2	0.987915	-0.0175408	0.904858	0.965101	hypothetical protein HMPREF0389_01403 [Filifactor alocis ATCC 35896] [EFE27772.1,WP_014262538.1]	187729	374248	248874	369482	518879	467421	350742	384968	394660	221131	548447	484190	501110	780551	443009	378342	465431	263133	357267	358881	602394	317111	868787	361009	202778	255638	210491	484270	487714	475428	12.8359	13.5258	13.1178	13.513	13.8526	13.7481	13.461	13.5541	13.5789
132	EFE27773.2;WP_014262537.1	30	30	32.775	81877.5	1.34165	0.424005	0.0922571	0.375116	ribonuclease R [Filifactor alocis ATCC 35896] [EFE27773.2,WP_014262537.1]	383063	505202	304071	164427	163429	152731	518210	525907	342829	471905	542674	404127	304251	409180	287197	843501	290017	208293	199675	221870	502053	174419	258567	165366	183793	160205	112167	474670	443969	492621	13.5491	13.8259	13.3182	12.7034	12.6973	12.6296	13.8513	13.866	13.4381
133	EFE27774.1;WP_014262536.1	26	26	30.745	45363.4	1.72705	0.788312	0.0146019	0.16951	metallo-beta-lactamase domain protein [Filifactor alocis ATCC 35896] [EFE27774.1,WP_014262536.1]	1.03456e+06	986282	834616	797911	1.48375e+06	1.29457e+06	2.24602e+06	2.28285e+06	1.44903e+06	2.52742e+06	2.00457e+06	1.77968e+06	1.20351e+06	1.50007e+06	1.09849e+06	6.94551e+06	2.18115e+06	2.82252e+06	1.15686e+06	1.14155e+06	1.81846e+06	877261	1.98106e+06	672381	836987	785665	911105	1.17299e+06	918890	1.03368e+06	14.5426	14.4948	14.3279	14.2829	14.9032	14.7668	15.3178	15.3341	14.8795
134	EFE27775.1;WP_014262535.1	4	3	3.951	17318.8	0.625945	-0.675891	0.12146	0.432397	SsrA-binding protein [Filifactor alocis ATCC 35896] [EFE27775.1,WP_014262535.1]	14987.2	20383.2	16895.5	32671.4	68880.1	58020.7	58551.7	38484.7	37467.1	38395.8	30727.3	60271.7	19192.6	NA	18540.1	20397.5	46088.1	53630.7	40451.2	35543.3	19867.4	135357	22534.6	192309	46878	47549.9	52822.2	42096.4	26753.9	52335.4	10.3081	10.6156	10.4279	11.0874	11.8333	11.6617	11.6708	11.2512	11.2244
135	EFE27778.2;WP_014262532.1	4	4	3.988	30832.6	0.597792	-0.742284	0.799576	0.922853	hypothetical protein HMPREF0389_01409 [Filifactor alocis ATCC 35896] [EFE27778.2,WP_014262532.1]	NA	65105.4	61884.8	28964.5	8961.81	24673.7	NA	NA	NA	NA	NA	NA	NA	22586.5	36807.2	NA	NA	NA	3905.25	NA	NA	NA	158953	NA	31103.9	51841.4	51700.9	NA	NA	NA	#VALUE!	11.7769	11.7262	10.967	9.79387	10.8066	#VALUE!	#VALUE!	#VALUE!
136	EFE27779.1;WP_014262531.1	25	25	26.84	62005.3	0.576695	-0.794121	0.31961	0.616886	hypothetical protein HMPREF0389_01410 [Filifactor alocis ATCC 35896] [EFE27779.1,WP_014262531.1]	328223	139935	553203	787656	326104	449060	550577	350685	346901	267201	252621	54471.8	31880.2	NA	NA	468015	250819	278564	69130.1	70534.2	NA	501611	707136	437831	2.50853e+06	560865	355142	365295	485567	418723	13.3946	12.5421	13.9166	14.27	13.3881	13.7081	13.9119	13.4608	13.4499
137	EFE27780.1;WP_014262530.1	5	5	5.959	10836.8	0.902248	-0.148404	0.841349	0.943866	glutaredoxin [Filifactor alocis ATCC 35896] [EFE27780.1,WP_014262530.1]	2.71918e+06	2.53117e+06	3.15424e+06	3.20909e+06	1.58906e+06	2.82126e+06	2.75534e+06	2.30134e+06	2.60556e+06	2.57268e+06	1.35688e+06	1.09254e+06	3.81113e+06	3.38687e+06	2.82296e+06	1.94169e+06	3.37794e+06	3.7019e+06	3.26853e+06	1.5594e+06	6.6529e+06	1.8757e+06	3.25136e+06	1.99137e+06	3.36141e+06	1.19172e+06	1.84277e+06	2.73917e+06	2.18576e+06	5.36278e+06	15.509	15.4373	15.6574	15.6746	14.9718	15.5458	15.5222	15.3421	15.4663
138	EFE27785.1;WP_014262524.1	2	2	1.994	178125	#DIV/0!	#DIV/0!	#DIV/0!	#DIV/0!	DEAD/DEAH box helicase [Filifactor alocis ATCC 35896] [EFE27785.1,WP_014262524.1]	5166.83	19655.2	15377.8	NA	NA	NA	NA	NA	NA	NA	NA	NA	NA	1512.76	NA	NA	NA	NA	NA	NA	NA	NA	NA	NA	NA	NA	NA	NA	NA	NA	9.24316	10.5792	10.3338	#VALUE!	#VALUE!	#VALUE!	#VALUE!	#VALUE!	#VALUE!
139	EFE27790.1;WP_014262519.1	3	3	2.96	45224.4	0.62944	-0.667858	0.11558	0.430603	tetratricopeptide repeat protein [Filifactor alocis ATCC 35896] [EFE27790.1,WP_014262519.1]	NA	NA	NA	NA	NA	NA	4425.87	NA	NA	10551.9	NA	15671.5	NA	NA	NA	NA	NA	NA	18271.6	13651.6	10046.9	16977.6	24710.9	13727.2	NA	NA	NA	NA	NA	NA	#VALUE!	#VALUE!	#VALUE!	#VALUE!	#VALUE!	#VALUE!	9.08837	#VALUE!	#VALUE!
140	EFE27793.1;WP_014262516.1	63	61	65.604	206622	3.24649	1.69888	5.6682e-05	0.00648604	LPXTG-motif cell wall anchor domain protein [Filifactor alocis ATCC 35896] [EFE27793.1,WP_014262516.1]	215026	322328	165233	866644	1.23538e+06	1.03992e+06	NA	NA	NA	505102	779825	914124	287473	432888	336692	434964	332338	199196	279920	228366	246984	55142.8	87092.7	71321.3	145456	210775	173987	158199	135607	195053	12.9717	13.3765	12.7083	14.3655	14.72	14.5478	#VALUE!	#VALUE!	#VALUE!
141	EFE27794.1;WP_014262515.1	4	4	3.988	40329.8	1.62905	0.704031	0.209985	0.546097	hypothetical protein HMPREF0389_01425 [Filifactor alocis ATCC 35896] [EFE27794.1,WP_014262515.1]	31990.3	60803.6	31940.7	NA	NA	NA	12132.6	21709.9	NA	19690	21224.1	22134.4	NA	35248.4	29067.4	NA	NA	NA	12483.4	NA	NA	NA	22621.9	NA	NA	NA	NA	NA	NA	NA	11.0663	11.7086	11.0648	#VALUE!	#VALUE!	#VALUE!	10.0968	10.6787	#VALUE!
142	EFE27795.1;WP_014262514.1	2	2	1.984	21764.5	1.315	0.395065	0.304128	0.609016	hypothetical protein HMPREF0389_01426 [Filifactor alocis ATCC 35896] [EFE27795.1,WP_014262514.1]	23020.9	21812.3	34195.2	NA	NA	NA	21093.1	8180.62	NA	NA	26689.9	38345.3	24682.7	52036.2	30412	14508.4	NA	NA	24553.1	20642.6	NA	18543.2	22143.8	NA	14642.1	9522.54	32699.7	NA	NA	NA	10.7373	10.6834	11.133	#VALUE!	#VALUE!	#VALUE!	10.6498	9.70267	#VALUE!
143	EFE27796.2	3	3	2.991	33827.4	5.27904	2.40027	0.027572	0.227682	hypothetical protein HMPREF0389_01427 [Filifactor alocis ATCC 35896]	NA	NA	34884.3	NA	NA	NA	NA	NA	12044	NA	24101.8	25609.5	NA	NA	NA	NA	NA	NA	NA	NA	NA	NA	NA	NA	NA	NA	10526.3	2452.03	NA	751.39	#VALUE!	#VALUE!	11.1529	#VALUE!	#VALUE!	#VALUE!	#VALUE!	#VALUE!	10.0895
144	EFE27800.1;WP_014262509.1	5	4	4.929	97599.6	1.36517	0.449083	0.544646	0.793202	hypothetical protein HMPREF0389_01431 [Filifactor alocis ATCC 35896] [EFE27800.1,WP_014262509.1]	NA	4824.25	7495.56	17952.1	73953.9	NA	NA	NA	NA	NA	NA	NA	3910.75	NA	NA	12797.6	8487.92	9528.9	5773.31	NA	NA	NA	42075.4	NA	NA	7576.9	NA	2783.69	NA	5404.9	#VALUE!	9.17456	9.61521	10.4886	11.9043	#VALUE!	#VALUE!	#VALUE!	#VALUE!
145	EFE27801.1;WP_014262508.1	2	2	1.994	11523.3	1.20061	0.263771	0.905831	0.964855	hypothetical protein HMPREF0389_01432 [Filifactor alocis ATCC 35896] [EFE27801.1,WP_014262508.1]	139358	10028.8	16090.9	5038.25	NA	NA	NA	NA	NA	115976	NA	18452.4	140192	108406	99537.7	NA	NA	NA	NA	NA	49367.7	NA	NA	NA	NA	NA	NA	NA	8530.46	123420	12.5379	9.90637	10.3792	9.21796	#VALUE!	#VALUE!	#VALUE!	#VALUE!	#VALUE!
146	EFE27804.1;WP_014262505.1	14	14	13.914	61571.2	0.711057	-0.491962	0.0256679	0.228444	DNA polymerase III, subunit gamma and tau [Filifactor alocis ATCC 35896] [EFE27804.1,WP_014262505.1]	103173	128720	129311	477187	549677	492869	477953	464226	655456	573926	534593	626472	325304	146683	90885.1	338066	593170	540147	435507	513833	730152	722208	655796	706036	644380	505614	512908	433079	325994	609838	12.2373	12.4585	12.4631	13.7688	13.9102	13.8011	13.7704	13.7413	14.0862
147	EFE27805.1;WP_014262504.1	6	6	5.968	12365.5	1.25769	0.330778	0.46251	0.730712	DNA-binding protein, YbaB/EbfC family [Filifactor alocis ATCC 35896] [EFE27805.1,WP_014262504.1]	517963	678668	715763	753244	1.22109e+06	622892	741818	932092	611051	780300	543537	589414	713121	678317	702902	4.09106e+06	711193	442387	709974	652247	1.035e+06	394637	1.37273e+06	610237	561110	694503	747830	558111	509066	660506	13.8508	14.121	14.1743	14.2253	14.7084	14.0353	14.21	14.4383	14.0161
148	EFE27807.1;WP_014262502.1	3	3	4.971	49411.9	0.834424	-0.261147	0.911286	0.966808	Na+/H+ antiporter NhaC [Filifactor alocis ATCC 35896] [EFE27807.1,WP_014262502.1]	1.01091e+06	649485	465714	1.26985e+06	1.55703e+06	2.14331e+06	760760	1.04807e+06	510985	731247	663122	907457	462742	681261	530436	82564.7	781964	761274	672955	673826	259793	NA	75872.1	NA	1.01555e+06	1.75916e+06	1.98874e+06	773173	1.01817e+06	1.76178e+06	14.5195	14.0771	13.7445	14.7476	14.9514	15.271	14.2352	14.5556	13.8372
149	EFE27808.1;WP_014262501.1	9	8	12.926	50554.2	1.06517	0.0910807	0.441122	0.713816	hypothetical protein HMPREF0389_01439 [Filifactor alocis ATCC 35896] [EFE27808.1,WP_014262501.1]	231791	310706	277810	330007	508330	426495	284139	489741	377985	264136	371883	343824	281646	605271	513836	495113	481797	491887	197464	162692	319744	319739	769217	462496	310933	311838	391264	386159	429041	374643	13.0467	13.3398	13.2278	13.4	13.832	13.6565	13.2504	13.7948	13.5358
150	EFE27809.1;WP_014262500.1	3	3	2.976	21912.6	0.689259	-0.536881	#DIV/0!	#DIV/0!	hypothetical protein HMPREF0389_01440 [Filifactor alocis ATCC 35896] [EFE27809.1,WP_014262500.1]	NA	14413.1	7515.09	NA	NA	NA	NA	NA	NA	NA	NA	NA	NA	NA	NA	NA	NA	NA	NA	NA	NA	NA	NA	15907.1	NA	NA	NA	NA	NA	NA	#VALUE!	10.269	9.61782	#VALUE!	#VALUE!	#VALUE!	#VALUE!	#VALUE!	#VALUE!
151	EFE27810.1;WP_014262499.1	6	6	5.969	14091.6	1.07631	0.106098	0.330992	0.625294	glucitol operon activator protein (GutM) [Filifactor alocis ATCC 35896] [EFE27810.1,WP_014262499.1]	519594	656311	478393	502348	528494	NA	554326	502173	330181	280285	NA	NA	439045	746105	450177	518683	467065	366879	390199	336775	NA	291061	1.05032e+06	237035	373758	490155	550245	376515	401125	503876	13.854	14.0875	13.7713	13.8202	13.8709	#VALUE!	13.9187	13.8198	13.4005
152	EFE27811.1;WP_014262498.1	24	24	26.898	43975.3	1.00264	0.00380185	0.903067	0.969647	aminotransferase, class I/II [Filifactor alocis ATCC 35896] [EFE27811.1,WP_014262498.1]	648097	845659	614527	833836	1.12428e+06	1.03293e+06	1.02754e+06	983488	902501	1.04489e+06	874312	1.01765e+06	939342	1.12275e+06	826385	1.19787e+06	1.10709e+06	1.03926e+06	1.00532e+06	1.02702e+06	987290	752845	1.43701e+06	837512	919081	809709	627870	966435	878499	1.17619e+06	14.0749	14.341	14.0218	14.3269	14.6258	14.5411	14.5358	14.492	14.4061
153	EFE27812.1;WP_014262497.1	2	2	1.986	25259.5	1.01431	0.0205002	0.18381	0.522099	universal bacterial protein YeaZ [Filifactor alocis ATCC 35896] [EFE27812.1,WP_014262497.1]	36956.4	53011.9	25806.4	36559.8	15745.8	21707.7	27036.9	8381.14	NA	18136.5	34512.9	34171.4	59517.2	31534.3	30262.4	293613	75357	31418.3	58078	44406	78193	35179.1	56090.5	51349.8	31290.3	32826.7	42569.7	48641.3	59910.4	41676.6	11.2106	11.5714	10.8515	11.1999	10.3575	10.6786	10.8981	9.72689	#VALUE!
154	EFE27814.1;WP_014262495.1	4	4	3.988	36618.7	1.18689	0.24718	0.232258	0.557002	putative glycoprotease GCP [Filifactor alocis ATCC 35896] [EFE27814.1,WP_014262495.1]	82597.3	156546	106137	54150.7	56373.4	55814.5	67485.7	54052.4	64851	50230.2	92113.7	84307.1	62900	130872	79568.4	79633.5	92762.4	38736.6	101476	80839.1	NA	NA	97216.1	95713.7	45317.3	40969.2	52056.5	39923.3	46837.4	59236.1	12.0149	12.6543	12.2656	11.5927	11.6329	11.6229	11.8128	11.5909	11.773
155	EFE27815.1;WP_014262494.1	8	8	9.97	13795.9	1.06136	0.0859185	0.924653	0.970704	HDIG domain protein [Filifactor alocis ATCC 35896] [EFE27815.1,WP_014262494.1]	142710	229271	253236	699741	665308	637360	595708	316269	222186	NA	242402	214003	303603	520371	448239	595964	225582	113013	420025	298895	469223	167433	798796	257387	368397	369776	291910	177800	177838	475582	12.5617	13.0358	13.1352	14.1516	14.1012	14.0582	13.9907	13.3575	13.0044
156	EFE27820.1;WP_014262489.1	3	3	2.991	29528.3	1.37806	0.462636	0.0457152	0.265347	ABC transporter, ATP-binding protein [Filifactor alocis ATCC 35896] [EFE27820.1,WP_014262489.1]	138045	152568	81356.5	85341.2	NA	103109	NA	81639.8	62447.9	128082	187043	206428	115273	149206	115615	50750.7	169502	132300	125446	151159	133306	47166.7	86676.3	120027	NA	80558.1	65494.5	61242.3	56157.9	49946.2	12.5285	12.6285	11.9997	12.0476	#VALUE!	12.2367	#VALUE!	12.0032	11.7352
157	EFE27821.1;WP_014262488.1	27	27	28.892	76875.7	1.58817	0.667362	0.55398	0.790976	hypothetical protein HMPREF0389_01452 [Filifactor alocis ATCC 35896] [EFE27821.1,WP_014262488.1]	1.31567e+06	1.32247e+06	811287	2.1142e+06	1.15468e+06	2.0958e+06	226028	97362.3	218360	1.48816e+06	2.03755e+06	2.22574e+06	673416	1.57682e+06	1.15837e+06	72758.8	285743	227836	309555	322707	482707	153782	436908	323635	843374	1.26288e+06	1.26155e+06	857344	962418	801723	14.783	14.7882	14.2995	15.2573	14.6525	15.2486	13.0216	12.1793	12.987
158	EFE27822.1;WP_014262487.1	7	7	6.971	49770.1	0.915867	-0.12679	0.782708	0.909941	efflux ABC transporter, permease protein [Filifactor alocis ATCC 35896] [EFE27822.1,WP_014262487.1]	264915	196257	132820	169694	112658	217615	117263	180547	128633	173713	207160	256110	201195	243239	130084	115506	190159	200595	233407	224187	382504	206458	138924	374599	125897	113908	150923	118518	136042	151715	13.1803	12.8803	12.4899	12.7349	12.3253	12.9836	12.3653	12.7969	12.4579
159	EFE27823.1;WP_014262486.1	4	4	3.988	46615.6	0.805003	-0.312935	0.520191	0.78175	cytochrome C biogenesis protein transmembrane region [Filifactor alocis ATCC 35896] [EFE27823.1,WP_014262486.1]	64912.4	58450.5	24218.3	263923	454075	279335	203572	73793.3	34205.1	17292.8	57129.6	10687	34846.1	287066	223550	67054.8	14254.5	15167	60322.8	43683.4	NA	22385.5	717893	121615	58334.8	208764	231369	21814.2	96291.2	75138	11.7739	11.6691	10.788	13.1766	13.7192	13.2333	12.9169	11.9022	11.1333
160	EFE27824.2;WP_041250802.1	24	24	25.908	27580.8	1.2659	0.340164	0.0935461	0.374652	hypothetical protein HMPREF0389_01455 [Filifactor alocis ATCC 35896] [EFE27824.2,WP_041250802.1]	1.11542e+06	1.18731e+06	987403	540282	646258	828964	719236	842897	703435	1.49879e+06	1.48553e+06	2.01033e+06	939806	1.12123e+06	992465	757585	657491	668722	743265	862276	1.0018e+06	508082	344776	794508	828350	672597	929997	852612	650172	1.13465e+06	14.6179	14.6803	14.496	13.893	14.0721	14.3211	14.1791	14.3377	14.1569
161	EFE27826.1;WP_014262483.1	13	13	15.936	30494	1.26237	0.33614	0.243839	0.574456	lipoprotein, YaeC family [Filifactor alocis ATCC 35896] [EFE27826.1,WP_014262483.1]	1.08657e+06	1.6603e+06	931159	478875	327291	440744	428604	504634	333602	283454	447749	368664	375827	919811	576827	442411	509638	548426	392039	325792	264336	597693	1.03151e+06	747672	286053	383275	442845	409331	370662	380814	14.5917	15.0157	14.4373	13.7723	13.3918	13.6894	13.6614	13.8247	13.4109
162	EFE27827.1;WP_014262482.1	26	25	30.834	48650.7	1.01635	0.023392	0.732118	0.876572	serine--tRNA ligase [Filifactor alocis ATCC 35896] [EFE27827.1,WP_014262482.1]	281657	403636	287378	453098	535507	550918	359649	585427	505366	259941	339540	399454	345932	575511	604763	81528.6	506401	527971	371771	371817	433222	480766	514476	396728	323556	294285	419339	377943	513529	490156	13.2416	13.6014	13.2617	13.717	13.8841	13.9125	13.486	13.9732	13.8262
163	EFE27829.1;WP_014262480.1	8	8	7.963	40395.6	1.14133	0.190716	0.421054	0.701172	trypsin [Filifactor alocis ATCC 35896] [EFE27829.1,WP_014262480.1]	80000.5	223658	39340.9	135563	208002	142859	237421	202540	119870	58481.4	135671	82633.5	35532.5	327886	198609	58736.6	33547.6	31116.5	56920.1	89011.5	126879	23339.7	427506	66096.4	115626	171335	184227	23531.6	53142.8	35907.9	11.9829	13.011	11.2732	12.5103	12.9385	12.5628	13.0707	12.9118	12.3873
164	EFE27830.1;WP_014262479.1	7	7	6.955	50305.6	1.0121	0.0173572	0.592718	0.806057	magnesium transporter [Filifactor alocis ATCC 35896] [EFE27830.1,WP_014262479.1]	75333.8	113754	68072.2	NA	NA	NA	62049.8	69325.1	52145.9	81238.1	87719.4	81596.1	92332.7	66991.5	42040.8	95586.7	112078	62306.4	118446	76977.9	63026	47996.3	22471	44913.3	44726	101518	91114.2	134549	87530.8	85665.3	11.9228	12.3349	11.8215	#VALUE!	#VALUE!	#VALUE!	11.7288	11.8397	11.5549
165	EFE27831.1;WP_014262478.1	59	59	70.696	69865.5	0.610205	-0.712633	0.0400371	0.254521	rubredoxin [Filifactor alocis ATCC 35896] [EFE27831.1,WP_014262478.1]	2.56746e+06	3.01435e+06	2.50158e+06	7.7415e+06	7.83483e+06	7.79116e+06	9.06923e+06	7.87205e+06	4.1496e+06	4.68329e+06	4.3197e+06	2.28973e+06	2.20456e+06	1.26302e+06	794629	4.82773e+06	4.35301e+06	2.78161e+06	1.07364e+07	6.31669e+06	6.94099e+06	1.93454e+06	4.7405e+06	3.40124e+06	1.47647e+07	8.14756e+06	1.27965e+07	3.02251e+06	5.19982e+06	9.46524e+06	15.4516	15.612	15.4256	16.5553	16.5672	16.5616	16.7135	16.572	15.9317
166	EFE27832.1;WP_014262477.1	32	32	38.859	46196.6	0.740888	-0.432672	0.17674	0.516675	metallo-beta-lactamase domain protein [Filifactor alocis ATCC 35896] [EFE27832.1,WP_014262477.1]	1.09638e+06	812939	864971	3.50757e+06	3.52105e+06	3.43848e+06	2.33902e+06	2.42629e+06	1.81269e+06	2.13897e+06	2.02537e+06	895625	955736	510189	480572	5.62024e+06	1.6298e+06	1.09516e+06	3.3749e+06	1.6579e+06	2.78897e+06	607432	5.11112e+06	841827	3.6221e+06	2.67507e+06	4.33848e+06	1.2611e+06	2.09197e+06	3.2768e+06	14.6007	14.3016	14.3636	15.7636	15.7674	15.7437	15.3584	15.395	15.1035
167	EFE27833.1;WP_014262476.1	20	20	21.884	71318.7	1.48917	0.574507	0.0203303	0.203557	hypothetical protein HMPREF0389_01464 [Filifactor alocis ATCC 35896] [EFE27833.1,WP_014262476.1]	1.90919e+06	2.17109e+06	1.68401e+06	1.09956e+06	1.02185e+06	1.10499e+06	1.18448e+06	1.23722e+06	1.59503e+06	800318	1.32458e+06	1.03542e+06	743036	2.53196e+06	1.40848e+06	877901	504753	603309	354442	342291	551551	932782	1.10304e+06	1.71781e+06	723410	816341	721389	815338	1.09931e+06	1.04597e+06	15.1553	15.2839	15.0298	14.6036	14.5303	14.6085	14.678	14.7215	14.9755
168	EFE27834.1;WP_014262475.1	10	10	9.956	41599.6	0.959885	-0.059067	0.912341	0.96537	hypothetical protein HMPREF0389_01465 [Filifactor alocis ATCC 35896] [EFE27834.1,WP_014262475.1]	106338	152974	123686	108989	99150.6	130645	104869	97560.1	111340	116642	124936	118987	140085	153466	110783	117342	94204.6	71036.9	123700	120084	NA	127457	182050	195676	60849.9	106104	93311.6	114096	112348	90489.2	12.2675	12.6312	12.4186	12.2921	12.1975	12.4734	12.2536	12.1814	12.3135
169	EFE27835.1;WP_041250801.1	8	8	9.906	10812	0.922477	-0.116415	0.645755	0.834274	sodium pump decarboxylase, gamma subunit [Filifactor alocis ATCC 35896] [EFE27835.1,WP_041250801.1]	1.39216e+06	2.34569e+06	1.64889e+06	2.13145e+06	1.18956e+06	691011	1.32321e+06	473946	802320	733510	1.16353e+06	873032	1.04749e+06	2.33775e+06	1.98697e+06	2.08737e+06	1.06797e+06	793595	880375	735825	698152	848994	2.02299e+06	900597	2.4884e+06	2.14205e+06	1.05979e+06	1.84851e+06	1.96763e+06	1.81595e+06	14.8395	15.3612	15.0088	15.2655	14.6822	14.1391	14.7887	13.762	14.2884
170	EFE27837.1;WP_014262472.1	2	2	1.994	39629.9	1.27298	0.348213	0.592982	0.805048	sodium ion-translocating decarboxylase, beta subunit [Filifactor alocis ATCC 35896] [EFE27837.1,WP_014262472.1]	20701.5	47898.8	NA	NA	NA	NA	NA	NA	NA	NA	NA	NA	10683.8	NA	NA	NA	NA	NA	NA	NA	NA	10377.1	NA	45775	NA	NA	NA	6130	NA	NA	10.6311	11.47	#VALUE!	#VALUE!	#VALUE!	#VALUE!	#VALUE!	#VALUE!	#VALUE!
171	EFE27838.1;WP_014262471.1	48	48	61.776	35443.5	0.970307	-0.0434869	0.720728	0.87206	glutaconate CoA-transferase subunit A [Filifactor alocis ATCC 35896] [EFE27838.1,WP_014262471.1]	5.22523e+07	7.80076e+07	4.59117e+07	3.7682e+07	4.13925e+07	3.80904e+07	4.05846e+07	2.68105e+07	2.92208e+07	1.67462e+07	2.88114e+07	2.87656e+07	4.45958e+07	6.19316e+07	3.54885e+07	1.45143e+07	3.70258e+07	2.37854e+07	4.50723e+07	3.5903e+07	1.96797e+07	3.45585e+07	1.94083e+07	4.15675e+07	6.31421e+07	5.41258e+07	4.13362e+07	4.91075e+07	3.05001e+07	3.39162e+07	18.4647	18.8655	18.3354	18.1378	18.2318	18.1486	18.212	17.7975	17.8835
172	EFE27839.1;WP_014262470.1	32	31	44.806	29273.8	0.788993	-0.341915	0.0186627	0.196695	glutaconate CoA-transferase subunit B [Filifactor alocis ATCC 35896] [EFE27839.1,WP_014262470.1]	2.55954e+07	3.42651e+07	2.3661e+07	2.75269e+07	3.17705e+07	2.20672e+07	1.64389e+07	1.80856e+07	1.65866e+07	1.33291e+07	1.72298e+07	1.52765e+07	2.49821e+07	3.2173e+07	1.88873e+07	9.67266e+06	2.29168e+07	1.70614e+07	2.68308e+07	2.48517e+07	3.66984e+07	2.16031e+07	3.31776e+07	3.09576e+07	2.67983e+07	3.53345e+07	2.55662e+07	2.45719e+07	2.02497e+07	2.08034e+07	17.7511	18.0428	17.6725	17.8238	17.9672	17.6027	17.3083	17.4038	17.3173
173	EFE27840.1;WP_014262469.1	82	82	117.502	64359	0.766395	-0.38384	0.0137291	0.171828	glutaconyl-CoA decarboxylase subunit alpha [Filifactor alocis ATCC 35896] [EFE27840.1,WP_014262469.1]	1.34979e+07	1.44909e+07	1.08559e+07	7.9007e+06	7.95664e+06	8.21932e+06	5.5117e+06	7.87776e+06	9.94024e+06	6.92332e+06	6.69865e+06	8.14425e+06	1.10392e+07	1.00158e+07	9.1389e+06	1.03313e+07	8.64911e+06	7.65291e+06	8.77451e+06	1.3384e+07	1.43959e+07	7.78767e+06	7.38812e+06	1.49023e+07	1.51557e+07	8.48256e+06	1.5534e+07	9.58662e+06	1.39712e+07	1.40313e+07	17.1112	17.1822	16.8934	16.5756	16.5827	16.6151	16.2155	16.5727	16.8052
174	EFE27841.1;WP_014262468.1	22	22	26.877	28596.2	0.743821	-0.426973	0.0338059	0.233436	(R)-2-hydroxyglutaryl-CoA dehydratase activator [Filifactor alocis ATCC 35896] [EFE27841.1,WP_014262468.1]	938130	1.37756e+06	811739	1.26925e+06	1.93156e+06	1.09762e+06	1.20547e+06	1.18106e+06	1.22241e+06	1.04651e+06	1.07063e+06	931356	1.30288e+06	1.97497e+06	1.32151e+06	1.37666e+06	1.09093e+06	1.21988e+06	1.14075e+06	1.19919e+06	1.70839e+06	1.85801e+06	2.26785e+06	3.56466e+06	1.91695e+06	1.32332e+06	1.77244e+06	912367	971797	1.41403e+06	14.4448	14.829	14.3001	14.7471	15.167	14.6018	14.6955	14.6751	14.7095
175	EFE27842.1;WP_014262467.1	52	52	76.704	50014.8	1.06713	0.0937391	0.39382	0.682793	R-phenyllactate dehydratase, medium subunit [Filifactor alocis ATCC 35896] [EFE27842.1,WP_014262467.1]	1.48167e+07	1.87037e+07	1.49431e+07	1.50083e+07	2.55069e+07	1.71289e+07	1.7383e+07	1.76095e+07	1.96315e+07	1.25608e+07	1.5765e+07	1.75179e+07	1.54014e+07	2.49671e+07	1.79423e+07	1.07587e+07	1.42048e+07	1.61591e+07	1.28033e+07	1.21275e+07	2.07236e+07	1.3462e+07	2.40638e+07	1.41773e+07	1.31484e+07	1.78801e+07	2.16595e+07	1.41725e+07	1.26531e+07	1.43009e+07	17.2044	17.4374	17.2129	17.2173	17.7476	17.3494	17.3641	17.3771	17.4858
176	EFE27843.1;WP_014262466.1	39	39	52.761	43999.2	1.20822	0.272883	0.412529	0.692737	2-hydroxyglutaryl-CoA dehydratase D-component [Filifactor alocis ATCC 35896] [EFE27843.1,WP_014262466.1]	9.85043e+06	1.2989e+07	1.16006e+07	1.29725e+07	1.65091e+07	1.27137e+07	1.26813e+07	1.67239e+07	1.43623e+07	1.03843e+07	1.70972e+07	8.3659e+06	1.27969e+07	1.54558e+07	1.15909e+07	5.84457e+07	1.12231e+07	1.02718e+07	6.37014e+06	7.69612e+06	1.42486e+07	1.61914e+07	1.13246e+07	1.81196e+07	1.70313e+07	1.26675e+07	1.22754e+07	1.00931e+07	1.42162e+07	1.20752e+07	16.7962	17.0728	16.9597	17.0715	17.3126	17.0513	17.0488	17.3255	17.1733
177	EFE27845.2;WP_014262464.1	3	2	2.991	20985.8	0.921506	-0.117934	0.77078	0.903946	hypothetical protein HMPREF0389_01476 [Filifactor alocis ATCC 35896] [EFE27845.2,WP_014262464.1]	NA	NA	NA	23906.4	NA	35301.1	NA	44291.2	41704.7	NA	NA	27184.4	NA	34150.8	20176.7	NA	53356.2	NA	NA	35478	NA	NA	12648.7	86839.7	NA	28096.1	NA	NA	15471.9	49411.6	#VALUE!	#VALUE!	#VALUE!	10.775	#VALUE!	11.1648	#VALUE!	11.3917	11.3315
178	EFE27848.1;WP_014262460.1	3	3	2.991	10498	0.982748	-0.0251066	0.87823	0.963647	preprotein translocase, YajC subunit [Filifactor alocis ATCC 35896] [EFE27848.1,WP_014262460.1]	350972	451701	346704	192545	188710	229375	320528	431263	337338	211125	300872	357221	238399	404560	323736	318812	227222	161064	233873	299700	434204	244155	416765	343226	NA	NA	NA	183219	220888	367373	13.4616	13.7139	13.4494	12.8612	12.8411	13.0363	13.3709	13.6676	13.422
179	EFE27851.1;WP_014262457.1	6	6	5.972	42302.2	0.984493	-0.0225477	0.318293	0.617318	tRNA-guanine transglycosylase [Filifactor alocis ATCC 35896] [EFE27851.1,WP_014262457.1]	122353	102320	94027.9	89835.4	92262.6	73023	74716.9	49404.8	63700.8	51135.9	92874.3	83172	103474	98363.6	78098	56201.8	84481	58239	109620	134150	66522.1	51811.5	41553.7	169800	153211	103593	97701.4	13033.9	19840.3	33032.1	12.4078	12.229	12.1445	12.0989	12.1255	11.8917	11.9146	11.501	11.7551
180	EFE27854.2;WP_014262454.1	4	4	3.988	37772.8	1.22464	0.292358	0.201956	0.539222	Holliday junction DNA helicase RuvB [Filifactor alocis ATCC 35896] [EFE27854.2,WP_014262454.1]	32776.4	82907	44140.1	52285.4	NA	33998.3	41879.9	34291.6	40596.9	43653.3	39694.4	52512.4	54398.5	50576.2	49590	12026.1	34532	66529.8	57505.9	43162.7	46757.8	28913.2	16430.5	55700	29325.4	27611	29818.1	39440.8	30530.2	36550.4	11.0906	12.0186	11.3883	11.5576	#VALUE!	11.1272	11.3357	11.1358	11.3046
181	EFE27855.1;WP_014262453.1	5	5	4.985	22076.1	1.21026	0.275317	0.279094	0.588301	Holliday junction DNA helicase RuvA [Filifactor alocis ATCC 35896] [EFE27855.1,WP_014262453.1]	39757.3	79401	64898	61570.7	72048.3	64606.6	24532.7	17911.6	56668.1	NA	NA	NA	62273.2	85544.6	56395.2	68972.3	62119.6	49086.5	30150.3	40258.5	26087.4	46605.5	28649.5	43912.2	72641.5	53832.8	NA	79714.6	55062.1	NA	11.2837	11.9754	11.7737	11.7211	11.8782	11.7692	10.8009	10.4864	11.6381
182	EFE27857.1;WP_014262451.1	39	38	43.814	32315.7	1.19778	0.260369	0.256756	0.58593	hypothetical protein HMPREF0389_01489 [Filifactor alocis ATCC 35896] [EFE27857.1,WP_014262451.1]	1.84524e+07	2.82618e+07	1.7924e+07	3.22754e+07	1.30562e+07	2.89175e+07	1.48792e+07	2.15787e+07	1.86575e+07	9.02647e+06	2.50362e+07	1.93254e+07	1.94765e+07	4.2526e+07	2.70737e+07	3.26264e+07	3.33009e+07	1.56636e+07	1.71704e+07	1.66217e+07	2.30894e+07	9.15167e+06	3.03731e+07	2.30923e+07	1.62434e+07	1.81449e+07	2.63305e+07	1.30336e+07	2.09138e+07	1.85191e+07	17.4239	17.8502	17.3948	17.983	17.0779	17.8731	17.2086	17.5804	17.4349
183	EFE27862.1	2	2	1.994	9672.1	0.505557	-0.984055	0.221326	0.550565	ATP synthase F0, C subunit [Filifactor alocis ATCC 35896]	3.12982e+06	214016	232417	NA	778962	124915	NA	NA	NA	2.03356e+06	294660	233790	1.72037e+06	509282	361555	736719	259753	1.84732e+06	214431	414087	6.04762e+06	1.4178e+06	1.82753e+06	352462	2.06081e+06	NA	NA	NA	279142	3.25182e+06	15.6496	12.967	13.0494	#VALUE!	14.2589	12.4285	#VALUE!	#VALUE!	#VALUE!
184	EFE27864.1;WP_014262444.1	11	11	11.86	21596.7	0.82202	-0.282754	0.154111	0.47846	ATP synthase F1, delta subunit [Filifactor alocis ATCC 35896] [EFE27864.1,WP_014262444.1]	133444	222372	200455	130474	84607.4	168573	116248	115763	147550	142532	159449	293957	162215	315291	212256	54403.9	144882	118805	283395	268034	214454	126087	160000	240877	104121	152203	181055	146532	153617	340431	12.4946	13.0053	12.9015	12.4721	12.0389	12.7283	12.3566	12.3524	12.5951
185	EFE27865.1;WP_014262443.1	27	27	34.786	55167.5	0.915293	-0.127694	0.274443	0.586209	ATP synthase F1, alpha subunit [Filifactor alocis ATCC 35896] [EFE27865.1,WP_014262443.1]	2.43844e+06	2.70524e+06	2.28245e+06	1.55367e+06	1.69576e+06	1.61986e+06	1.55025e+06	1.31395e+06	1.71839e+06	1.68388e+06	1.95575e+06	1.95929e+06	2.0888e+06	2.59736e+06	2.34436e+06	4.43813e+06	2.29618e+06	1.58659e+06	2.21673e+06	2.05402e+06	3.16241e+06	2.0993e+06	2.52112e+06	2.92893e+06	1.45986e+06	1.94805e+06	2.91197e+06	1.87171e+06	2.00191e+06	2.37678e+06	15.4	15.5038	15.3339	14.9493	15.0368	14.991	14.9471	14.7817	15.05
186	EFE27866.1;WP_014262442.1	8	8	9.94	32515.7	0.653254	-0.614285	0.00396255	0.0881667	ATP synthase F1, gamma subunit [Filifactor alocis ATCC 35896] [EFE27866.1,WP_014262442.1]	206315	159777	247285	168019	89077.5	75960.1	73496.2	98033.9	82838	112125	111533	113832	134742	108274	138989	250377	78320.6	186439	164325	190647	314004	140273	167984	127707	434716	202881	168033	180752	232024	162094	12.9303	12.6747	13.1114	12.725	12.0904	11.9311	11.8981	12.1862	12.0178
187	EFE27867.1;WP_014262441.1	44	44	60.799	50547.5	0.902084	-0.148666	0.183694	0.523626	ATP synthase F1, beta subunit [Filifactor alocis ATCC 35896] [EFE27867.1,WP_014262441.1]	4.96895e+06	4.74443e+06	3.92199e+06	4.72897e+06	5.28596e+06	4.28833e+06	4.0805e+06	3.69026e+06	4.33741e+06	5.69851e+06	4.36959e+06	5.1654e+06	4.61831e+06	7.10282e+06	5.41282e+06	9.56658e+06	6.15266e+06	5.55571e+06	6.36591e+06	5.97399e+06	9.32892e+06	4.47647e+06	4.28602e+06	5.39445e+06	5.20454e+06	6.10563e+06	6.00908e+06	5.25463e+06	5.05398e+06	5.78546e+06	16.1119	16.0656	15.8753	16.0624	16.1737	15.9646	15.9149	15.8144	15.9759
188	EFE27868.1;WP_014262440.1	4	4	5.979	14837.5	0.565986	-0.821162	0.000650017	0.0325415	ATP synthase F1, epsilon subunit [Filifactor alocis ATCC 35896] [EFE27868.1,WP_014262440.1]	99505.9	61877.6	91035.4	41005.6	48439.2	68425.1	NA	119631	41410.8	44490.4	61478.7	90659.3	121720	NA	127364	130705	99755.7	96605.3	140218	179819	231382	137521	160645	218333	96153	134753	203129	97103.3	68993.9	113057	12.2011	11.7261	12.1122	11.3146	11.4812	11.8266	#VALUE!	12.3853	11.3244
189	EFE27869.1;WP_014262439.1	2	2	1.994	20978.1	0.68719	-0.541218	0.371784	0.655945	hypothetical protein HMPREF0389_01501 [Filifactor alocis ATCC 35896] [EFE27869.1,WP_014262439.1]	NA	NA	NA	NA	8060.26	NA	48591.4	32557	29076.2	NA	13376.7	NA	NA	4100.35	NA	26465.9	NA	NA	NA	15931.8	NA	NA	NA	NA	NA	32802.7	52440.2	NA	NA	NA	#VALUE!	#VALUE!	#VALUE!	#VALUE!	9.68785	#VALUE!	11.4843	11.0839	10.9708
190	EFE27870.1;WP_014262438.1	2	2	1.994	11016.1	1.8897	0.918154	0.0442931	0.266758	hypothetical protein HMPREF0389_01502 [Filifactor alocis ATCC 35896] [EFE27870.1,WP_014262438.1]	100212	146760	109021	55292.4	83286.3	66727	38646.8	42631.6	86961.7	76694.1	44926.9	72806.8	151536	224389	290287	56313.6	44469.1	37518.8	63099.4	70273.1	NA	19815.3	NA	NA	67369	69944.7	NA	28011.6	NA	37198.7	12.2082	12.5897	12.2924	11.6135	12.0232	11.8015	11.2554	11.3535	12.0664
191	EFE27873.1;WP_014262435.1	5	5	6.979	17422.9	0.863467	-0.211786	0.692143	0.855566	hypothetical protein HMPREF0389_01505 [Filifactor alocis ATCC 35896] [EFE27873.1,WP_014262435.1]	22989.9	28910.8	37957.2	81191	120730	68761.8	89671.3	93744.3	64123	64058.4	55578	25927.8	68006.7	NA	NA	183919	88121.2	83592.8	97468.6	96065.8	114759	55117.2	161724	44750.3	NA	22594.6	20947.7	138257	124020	61657.8	10.736	10.9651	11.2374	11.9977	12.3945	11.8316	12.0971	12.1415	11.7617
192	EFE27874.1;WP_014261752.1	27	27	34.895	26488	0.710748	-0.49259	0.71096	0.865469	isochorismatase family protein [Filifactor alocis ATCC 35896] [EFE27874.1,WP_014261752.1]	4.76386e+06	4.55336e+06	5.81376e+06	NA	82436.1	NA	NA	NA	NA	8.91287e+06	5.84273e+06	1.31978e+07	306049	NA	NA	NA	NA	NA	468753	446595	300932	NA	NA	NA	7.60033e+06	9.21129e+06	9.12547e+06	1.84231e+07	1.12759e+07	1.19582e+07	16.0697	16.0245	16.2689	#VALUE!	12.0129	#VALUE!	#VALUE!	#VALUE!	#VALUE!
193	EFE27875.1;WP_014261751.1	3	3	2.984	50332.7	1.50631	0.59102	0.502899	0.770215	amino acid permease [Filifactor alocis ATCC 35896] [EFE27875.1,WP_014261751.1]	NA	384286	269230	NA	NA	NA	NA	NA	NA	346082	640325	411672	42402.2	NA	NA	NA	NA	NA	98708.1	81642.8	181123	NA	NA	NA	219979	287956	307580	306859	248093	353282	#VALUE!	13.5523	13.1965	#VALUE!	#VALUE!	#VALUE!	#VALUE!	#VALUE!	#VALUE!
194	EFE27877.2;WP_014261749.1	5	5	5.92	26270.2	0.692088	-0.530972	0.463929	0.730073	HAD hydrolase, family IA, variant 1 [Filifactor alocis ATCC 35896] [EFE27877.2,WP_014261749.1]	22399	7625.03	12565.2	76950.2	162372	74103.1	34240.4	24855.1	37281.5	37311.5	39108.3	55247.8	24284.7	44789.1	48944.8	66770.9	NA	NA	21163.7	NA	NA	NA	164903	42569.3	NA	NA	NA	NA	49092.1	NA	10.7099	9.63234	10.1318	11.9441	12.6908	11.9064	11.1343	10.814	11.2194
195	EFE27878.1;WP_014261748.1	41	41	55.706	54322.5	1.17173	0.228638	0.722223	0.871236	4Fe-4S binding domain protein [Filifactor alocis ATCC 35896] [EFE27878.1,WP_014261748.1]	7.19409e+06	1.42475e+07	8.31771e+06	2.41445e+06	2.46736e+06	3.13315e+06	1.28971e+07	1.41641e+07	9.50108e+06	5.38413e+06	1.29657e+07	8.04575e+06	8.16215e+06	2.16607e+07	7.50443e+06	9.96199e+06	6.75408e+06	8.22715e+06	5.99904e+06	5.51266e+06	1.48355e+07	9.82969e+06	7.40741e+06	1.08365e+07	4.5433e+06	5.07697e+06	6.88981e+06	5.81864e+06	9.44903e+06	6.54349e+06	16.4819	17.1652	16.627	15.3901	15.4118	15.6507	17.0657	17.1594	16.7601
196	EFE27879.1;WP_014261747.1	30	30	33.84	60074.5	1.25341	0.325857	0.205902	0.542525	CTP synthase [Filifactor alocis ATCC 35896] [EFE27879.1,WP_014261747.1]	931560	705310	572684	519091	456616	612804	592213	880720	734600	849960	636487	817924	770539	1.28881e+06	910495	144276	509469	626994	427371	546886	925025	524287	914765	633880	547138	518839	418800	350666	394661	478425	14.4378	14.1595	13.9512	13.853	13.7247	14.0189	13.9848	14.3816	14.2002
197	EFE27883.1;WP_014261743.1	8	8	10.967	9140.9	0.594229	-0.75091	0.407388	0.697261	putative iron-only hydrogenase system regulator [Filifactor alocis ATCC 35896] [EFE27883.1,WP_014261743.1]	457831	231912	701393	692420	219422	451411	190519	130881	471961	854969	206015	731060	1.18654e+06	272078	1.26411e+06	460978	449010	150893	551889	574828	602974	122480	1.15487e+06	79588.7	4.30952e+06	607799	701152	595487	348468	586516	13.7274	13.0473	14.154	14.1411	12.9919	13.7133	12.8507	12.4752	13.7578
198	EFE27885.1;WP_014261741.1	42	41	58.744	54162.6	0.822105	-0.282605	0.589995	0.806461	iron-only hydrogenase maturation rSAM protein HydG [Filifactor alocis ATCC 35896] [EFE27885.1,WP_014261741.1]	3.55556e+06	1.38798e+06	2.65932e+06	2.7006e+06	1.95682e+06	3.12471e+06	754146	744928	2.41357e+06	1.61547e+06	965128	2.07065e+06	4.44243e+06	1.40316e+06	6.88552e+06	953126	1.89604e+06	393125	3.41605e+06	3.53766e+06	3.88687e+06	444464	3.07761e+06	339710	3.90207e+06	2.9694e+06	4.96945e+06	2.44108e+06	824428	2.56524e+06	15.7772	14.8365	15.4867	15.5021	15.18	15.648	14.2265	14.2142	15.3898
199	EFE27886.1;WP_014261740.1	14	13	14.887	44056.5	0.835579	-0.259151	0.887376	0.967059	hydrogenase maturation GTPase HydF [Filifactor alocis ATCC 35896] [EFE27886.1,WP_014261740.1]	1.2136e+06	447460	880649	466887	399735	812154	343083	313086	1.13754e+06	757639	411697	1.15874e+06	1.08986e+06	495621	1.81292e+06	237767	1.07997e+06	235199	1.25258e+06	1.29125e+06	1.34823e+06	85295.1	1.32178e+06	98352.3	913591	933653	1.44041e+06	747769	275401	897978	14.7022	13.7045	14.3816	13.747	13.5917	14.3006	13.4389	13.3474	14.6375
200	EFE27889.1;WP_014261737.1	8	8	8.955	30625.6	1.03699	0.0524081	0.694468	0.855799	hypothetical protein HMPREF0389_01141 [Filifactor alocis ATCC 35896] [EFE27889.1,WP_014261737.1]	137894	127834	67277.2	99795.1	101179	166427	116697	210198	143180	79216.6	84455.8	66263.6	NA	NA	NA	117180	178748	171425	67596.4	81184.9	138912	187199	127476	229372	80348.4	90404.9	78190.8	NA	NA	NA	12.5274	12.4516	11.8097	12.204	12.2178	12.7155	12.3605	12.949	12.565
201	EFE27892.1;WP_014261734.1	8	8	7.963	22581.7	1.03004	0.0426949	0.663205	0.843217	putative rRNA methylase [Filifactor alocis ATCC 35896] [EFE27892.1,WP_014261734.1]	175284	178858	102962	67704	80468.7	NA	184659	206264	121356	NA	62483.8	79562.4	98962	148528	128090	64942.8	109703	136881	56048.8	64259.2	46237	168448	160380	276544	112953	99494.4	112417	126995	108727	84953	12.7673	12.7875	12.2353	11.816	11.9888	#VALUE!	12.8194	12.9301	12.3996
202	EFE27894.1;WP_014261732.1	17	17	18.873	37283.1	1.12541	0.170453	0.531352	0.785264	tryptophan--tRNA ligase [Filifactor alocis ATCC 35896] [EFE27894.1,WP_014261732.1]	311102	486756	467180	484852	848694	771717	655421	652612	456120	375471	551576	438787	393762	668552	282892	152051	524694	710962	488460	465572	259957	321248	720110	418646	505582	414816	561565	426801	277500	609264	13.341	13.7887	13.7476	13.7847	14.3446	14.2495	14.0862	14.0819	13.7237
203	EFE27897.1;WP_014261729.1	50	50	58.759	80936	1.45371	0.539744	0.0117556	0.162349	hypothetical protein HMPREF0389_01149 [Filifactor alocis ATCC 35896] [EFE27897.1,WP_014261729.1]	2.19055e+06	2.7378e+06	2.12695e+06	3.21505e+06	2.29162e+06	3.52926e+06	3.15969e+06	3.05623e+06	2.9419e+06	2.94055e+06	3.50665e+06	2.41965e+06	2.05327e+06	3.07904e+06	2.41202e+06	3.31804e+06	1.08587e+06	835916	1.28843e+06	1.04608e+06	2.73346e+06	1.54962e+06	1.61125e+06	2.32421e+06	2.09442e+06	1.34869e+06	2.30491e+06	1.55246e+06	1.45607e+06	2.19854e+06	15.2928	15.5158	15.2633	15.6765	15.3379	15.7697	15.6591	15.6258	15.5877
204	EFE27899.1;WP_014261727.1	2	2	1.994	31577	#DIV/0!	#DIV/0!	#DIV/0!	#DIV/0!	hypothetical protein HMPREF0389_01151 [Filifactor alocis ATCC 35896] [EFE27899.1,WP_014261727.1]	21799.5	73923.8	68834.8	NA	NA	NA	NA	NA	NA	NA	NA	NA	NA	7564.25	16158.6	NA	NA	NA	NA	NA	NA	NA	NA	NA	NA	NA	NA	NA	NA	NA	10.6828	11.9039	11.8326	#VALUE!	#VALUE!	#VALUE!	#VALUE!	#VALUE!	#VALUE!
205	EFE27901.1;WP_014261725.1	6	6	7.91	71904.5	#DIV/0!	#DIV/0!	#DIV/0!	#DIV/0!	hypothetical protein HMPREF0389_01153 [Filifactor alocis ATCC 35896] [EFE27901.1,WP_014261725.1]	92648.2	141066	110997	NA	NA	NA	NA	NA	NA	NA	NA	NA	14541.4	110254	80549.7	NA	NA	NA	NA	NA	NA	NA	NA	NA	NA	NA	NA	NA	NA	NA	12.1297	12.5501	12.3104	#VALUE!	#VALUE!	#VALUE!	#VALUE!	#VALUE!	#VALUE!
206	EFE27902.2;WP_014261724.1	5	5	4.983	8976.6	#DIV/0!	#DIV/0!	#DIV/0!	#DIV/0!	hypothetical protein HMPREF0389_01154 [Filifactor alocis ATCC 35896] [EFE27902.2,WP_014261724.1]	35354	80999.4	55165.3	NA	NA	NA	NA	NA	NA	NA	NA	NA	9045.68	64718.1	26999.2	NA	NA	NA	NA	NA	NA	NA	NA	NA	NA	NA	NA	NA	NA	NA	11.1663	11.9953	11.6112	#VALUE!	#VALUE!	#VALUE!	#VALUE!	#VALUE!	#VALUE!
207	EFE27905.1;WP_014261721.1	11	11	12.922	19432.1	1.00899	0.0129061	0.847569	0.946866	hypothetical protein HMPREF0389_01157 [Filifactor alocis ATCC 35896] [EFE27905.1,WP_014261721.1]	317497	655555	613230	982388	1.57329e+06	1.3861e+06	508198	485445	745611	251537	297605	294406	553009	668248	420684	1.88053e+06	916907	513437	769484	850724	1.13085e+06	738283	1.40401e+06	1.07573e+06	433554	655345	491863	321183	241955	518564	13.3614	14.0864	14.0196	14.4909	14.9618	14.8351	13.8318	13.786	14.2151
208	EFE27908.2;WP_014261718.1	2	2	1.994	21741.9	#DIV/0!	#DIV/0!	#DIV/0!	#DIV/0!	hypothetical protein HMPREF0389_01160 [Filifactor alocis ATCC 35896] [EFE27908.2,WP_014261718.1]	NA	NA	NA	NA	NA	NA	NA	NA	NA	NA	NA	NA	NA	NA	NA	NA	NA	NA	13438.6	NA	NA	NA	NA	NA	NA	NA	NA	NA	NA	NA	#VALUE!	#VALUE!	#VALUE!	#VALUE!	#VALUE!	#VALUE!	#VALUE!	#VALUE!	#VALUE!
209	EFE27910.2;WP_014261716.1	11	11	12.904	28621.8	0.981452	-0.0270104	0.862975	0.9574	hypothetical protein HMPREF0389_01162 [Filifactor alocis ATCC 35896] [EFE27910.2,WP_014261716.1]	109395	118258	81332.7	154516	116578	114167	80323.1	NA	86727.1	170524	169162	188358	181287	147106	109313	288786	127717	88463.1	143939	164825	196874	175160	224141	175212	88449.4	73741.4	119060	89394.2	119197	107243	12.2959	12.3738	11.9995	12.6412	12.3595	12.3386	11.987	#VALUE!	12.0637
210	EFE27916.2;WP_041250724.1	13	13	13.939	31893.8	0.740767	-0.432908	0.973355	0.995731	hypothetical protein HMPREF0389_01168 [Filifactor alocis ATCC 35896]	536341	1.15805e+06	702877	59172	66178.2	58947	838251	1.12616e+06	1.20965e+06	155920	352672	495200	806969	792536	715376	266006	535465	331966	1.29284e+06	1.60757e+06	1.32991e+06	NA	NA	NA	93222.8	110210	159568	NA	NA	NA	13.8857	14.6554	14.1561	11.6814	11.7933	11.6775	14.3322	14.6275	14.699
211	EFE27917.1;WP_014261709.1	7	7	6.963	74289.9	2.42099	1.2756	0.0126931	0.163987	CRISPR-associated protein, Csd1 family [Filifactor alocis ATCC 35896] [EFE27917.1,WP_014261709.1]	73139.2	169685	104288	NA	NA	NA	80636.8	167065	240028	38936.5	34666.1	67245.1	40500.9	113333	102301	36907.5	108075	101845	55993.4	83534	7979.61	NA	NA	NA	NA	NA	15363.5	NA	NA	NA	11.8933	12.7348	12.2481	#VALUE!	#VALUE!	#VALUE!	11.9909	12.7193	13.0817
212	EFE27918.2	4	4	3.988	28551.1	0.591844	-0.756712	0.0205726	0.20344	CRISPR-associated protein Cas5, Dvulg subtype [Filifactor alocis ATCC 35896]	45111.8	103667	51693.7	NA	NA	NA	70674.3	94757.8	77641.4	32772.7	NA	NA	54463.6	78075.5	48687.7	40644.8	85515.3	55811.9	81613.3	124600	121128	NA	NA	NA	NA	NA	NA	NA	NA	NA	11.41	12.2421	11.5462	#VALUE!	#VALUE!	#VALUE!	11.859	12.1522	11.953
213	EFE27921.2;WP_014261705.1	6	6	5.975	32933.5	1.11156	0.15259	0.776631	0.908148	tetrahydrofolate dehydrogenase/cyclohydrolase, NAD(P)-binding domain protein [Filifactor alocis ATCC 35896] [EFE27921.2,WP_014261705.1]	281843	528394	406356	166555	185805	174234	192655	187834	245307	63482.5	65534.7	46109.9	273236	743549	493368	NA	35220	24405.8	228093	211871	343191	325128	256238	360595	87538.2	64837.4	81858.2	NA	NA	NA	13.2423	13.8707	13.6081	12.7162	12.8256	12.7613	12.8618	12.8365	13.1034
214	EFE27925.1;WP_041250883.1	7	7	6.972	27070.5	1.0908	0.125388	0.318689	0.616594	hypothetical protein HMPREF0389_01177 [Filifactor alocis ATCC 35896] [EFE27925.1,WP_041250883.1]	384565	264405	223913	270135	347209	539761	326543	799300	481452	680498	307108	536087	355956	392834	526424	300689	348266	475019	211412	307506	404551	153178	161000	122052	529749	588441	556258	642681	382859	560872	13.553	13.1784	13.0122	13.1998	13.4508	13.892	13.3895	14.2846	13.7777
215	EFE27926.1;WP_014261700.1	11	11	10.96	31970.3	1.27971	0.355816	0.035187	0.232932	RNA polymerase sigma-70 factor, sigma-B/F/G subfamily [Filifactor alocis ATCC 35896] [EFE27926.1,WP_014261700.1]	166928	200221	319369	222808	305334	377819	325805	385192	305732	208157	247268	249098	275366	492743	384139	309057	259824	177257	242578	194991	252368	98815.9	243079	183530	232265	288514	338092	204478	187251	249299	12.7185	12.9003	13.3673	13.0072	13.3223	13.5353	13.3872	13.5546	13.3236
216	EFE27927.1;WP_014261699.1	11	10	14.932	15715.2	1.13197	0.178831	0.409007	0.692631	putative anti-sigma B factor [Filifactor alocis ATCC 35896] [EFE27927.1,WP_014261699.1]	507512	462086	746594	361972	525145	433056	790579	773878	904930	587565	514881	849847	623498	1.47588e+06	985150	777341	445914	726050	364482	420078	828014	575792	590993	555522	542274	565361	878138	975858	570669	489856	13.8304	13.7367	14.2164	13.4925	13.8646	13.6718	14.2737	14.2523	14.4088
217	EFE27928.1;WP_014261698.1	6	6	8.89	12045.3	1.07765	0.107895	0.75832	0.897214	STAS domain protein [Filifactor alocis ATCC 35896] [EFE27928.1,WP_014261698.1]	655187	315710	463075	26259.3	48444.7	6954.36	379664	173073	NA	1.02066e+06	276288	325573	200793	170929	205374	1.85029e+06	106226	216509	122173	127235	295015	320274	153750	37161.4	440220	264324	163219	1.47006e+06	473964	NA	14.0858	13.3557	13.7388	10.8689	11.4813	9.54027	13.5402	12.7546	#VALUE!
218	EFE27929.1;WP_014261697.1	5	5	6.979	9334.4	1.09739	0.13407	0.251611	0.584175	hypothetical protein HMPREF0389_01181 [Filifactor alocis ATCC 35896] [EFE27929.1,WP_014261697.1]	1.14236e+06	1.00514e+06	987285	1.11481e+06	1.37009e+06	1.34028e+06	1.44264e+06	1.38795e+06	988414	918586	1.15428e+06	760540	1.14608e+06	1.96574e+06	1.36718e+06	1.37905e+06	905239	937804	928671	1.00772e+06	1.06576e+06	541171	2.0293e+06	832256	1.19032e+06	1.13025e+06	1.32481e+06	731390	881977	1.28439e+06	14.6418	14.5138	14.4959	14.6173	14.8235	14.8015	14.8751	14.8365	14.497
219	EFE27930.1;WP_014261696.1	4	4	3.919	10454.5	1.19758	0.260116	0.231612	0.55712	hypothetical protein HMPREF0389_01182 [Filifactor alocis ATCC 35896] [EFE27930.1,WP_014261696.1]	1.43374e+06	NA	1.38314e+06	2.85795e+06	NA	1.59702e+06	1.63548e+06	1.55376e+06	NA	1.5527e+06	NA	968959	NA	2.35663e+06	1.84642e+06	NA	NA	999777	NA	908589	1.30293e+06	1.0065e+06	1.50252e+06	1.41853e+06	NA	2.115e+06	1.45084e+06	NA	1.26504e+06	1.4544e+06	14.8689	#VALUE!	14.833	15.5588	#VALUE!	14.9768	15.0006	14.9493	#VALUE!
220	EFE27931.2;WP_014261695.1	39	39	43.679	91971.3	1.2422	0.312899	0.00478934	0.100954	DNA gyrase, A subunit [Filifactor alocis ATCC 35896] [EFE27931.2,WP_014261695.1]	1.17144e+06	1.27364e+06	966679	802504	894040	812509	890594	771508	1.17918e+06	1.05023e+06	1.07009e+06	997596	776430	1.18056e+06	901453	1.02856e+06	1.61264e+06	1.20269e+06	763157	768394	758778	622520	850244	993189	685251	1.08958e+06	973598	787455	832966	847664	14.6669	14.7505	14.4748	14.2886	14.3967	14.301	14.3928	14.2492	14.6735
221	EFE27932.1;WP_014261694.1	25	25	29.8	71699.9	0.948742	-0.0759128	0.614538	0.813628	DNA gyrase, B subunit [Filifactor alocis ATCC 35896] [EFE27932.1,WP_014261694.1]	562921	608849	528697	498521	345086	502336	360623	410478	389761	267425	443673	395401	631987	501065	580701	456062	472022	335131	458443	377960	848380	337722	431005	371297	613052	391645	527561	453079	504658	510977	13.934	14.0125	13.8713	13.8125	13.4447	13.8202	13.4887	13.6182	13.5664
222	EFE27934.1;WP_014261692.1	4	4	3.974	7884.3	1.31891	0.399349	0.6237	0.814981	S4 domain protein YaaA [Filifactor alocis ATCC 35896] [EFE27934.1,WP_014261692.1]	116171	102802	148614	137935	213182	156023	76029.7	111121	81611.4	108224	130697	94588.4	97694.9	42227.2	117541	971502	212884	111702	97332.9	125211	135318	109991	360295	128867	101447	90022.1	120515	96437.9	57247.7	109159	12.356	12.2337	12.6023	12.5277	12.963	12.6509	11.932	12.3115	12.0029
223	EFE27940.1;WP_014261687.1	6	6	5.968	37394.1	0.77562	-0.366579	0.118691	0.430188	copper amine oxidase domain protein [Filifactor alocis ATCC 35896] [EFE27940.1,WP_014261687.1]	NA	45849.2	30360.9	45211.3	NA	57422	54899.1	54108.3	NA	NA	17594.3	39091.4	28210.9	NA	NA	73732.1	110442	31727.2	75044.5	69406.2	NA	NA	NA	NA	49232.5	89473.2	64551.4	39643.3	NA	55364	#VALUE!	11.4263	11.0141	11.4122	#VALUE!	11.6513	11.6064	11.5919	#VALUE!
224	EFE27941.1;WP_014261686.1	19	18	19.88	157114	1.07118	0.0992006	0.81532	0.935633	putative CoA-substrate-specific enzyme activase [Filifactor alocis ATCC 35896] [EFE27941.1,WP_014261686.1]	140952	163071	96013.8	88664.4	107346	102159	55123.1	66306.8	69161.4	30788.3	66157.4	42763.4	101923	112909	76385	88593.9	60101.2	38060.6	82851.3	88712.1	63881.3	82948.6	103870	143713	64411.4	42176.6	59374.9	75689.9	85678.3	44273.5	12.5493	12.6951	12.1654	12.0858	12.277	12.2274	11.6105	11.7952	11.8373
225	EFE27942.1;WP_014261685.1	42	42	54.678	32970.5	0.905317	-0.143504	0.234138	0.558167	4-phosphoerythronate dehydrogenase [Filifactor alocis ATCC 35896] [EFE27942.1,WP_014261685.1]	2.2116e+07	2.57457e+07	2.40011e+07	2.73213e+07	2.70725e+07	2.81324e+07	2.54806e+07	2.39446e+07	2.06388e+07	1.46787e+07	2.11395e+07	2.18098e+07	2.66038e+07	3.17594e+07	2.04607e+07	1.7469e+07	2.15434e+07	1.54192e+07	2.62305e+07	2.65945e+07	4.03467e+07	1.84735e+07	2.94367e+07	2.069e+07	2.42795e+07	1.8033e+07	2.8003e+07	2.36757e+07	2.26617e+07	2.74246e+07	17.605	17.7569	17.6868	17.8163	17.8072	17.8456	17.7466	17.6844	17.5358
226	EFE27943.2;WP_014261684.1	11	11	11.954	41477.9	0.611424	-0.709754	0.0364353	0.237274	DNA polymerase III, beta subunit [Filifactor alocis ATCC 35896] [EFE27943.2,WP_014261684.1]	298974	327107	331286	95568.4	275015	244270	49915.4	102476	82752.3	121207	127263	220409	203526	373977	385908	56551	233371	291151	187327	216788	267194	405335	906261	471700	346572	248643	535864	174681	106781	298782	13.3013	13.3912	13.4039	12.1607	13.2177	13.0992	11.5112	12.2305	12.0168
227	EFE27944.1;WP_014261683.1	19	19	21.899	50860.1	0.946185	-0.0798065	0.677532	0.850632	chromosomal replication initiator protein DnaA [Filifactor alocis ATCC 35896] [EFE27944.1,WP_014261683.1]	412056	520356	366357	249633	320129	195520	272612	407994	243915	272166	324067	303116	310503	359415	314842	215445	327687	278138	530999	515641	475493	255404	469917	356217	215804	397295	452501	116198	113830	112570	13.6221	13.8554	13.5045	13.1209	13.3696	12.8766	13.209	13.6122	13.0977
228	EFE27946.1;WP_014263244.1	2	2	1.994	33344.3	#DIV/0!	#DIV/0!	#DIV/0!	#DIV/0!	peptidase family T4 [Filifactor alocis ATCC 35896] [EFE27946.1,WP_014263244.1]	NA	NA	NA	NA	NA	25438.7	NA	NA	NA	NA	NA	28827.9	NA	NA	NA	NA	52544.4	25688.2	NA	NA	NA	NA	NA	NA	NA	NA	NA	NA	NA	NA	#VALUE!	#VALUE!	#VALUE!	#VALUE!	#VALUE!	10.8372	#VALUE!	#VALUE!	#VALUE!
229	EFE27949.2;WP_014263241.1	12	12	11.897	90011.3	0.927212	-0.109029	0.569497	0.796103	pyridine nucleotide-disulfide oxidoreductase [Filifactor alocis ATCC 35896] [EFE27949.2,WP_014263241.1]	142173	134050	91912.7	138259	120791	89361.4	111353	99610.8	73760.1	27262.6	55379.1	39672.2	117848	150377	118226	72655.2	53091	67240	98787.3	104780	162431	59866.2	179899	81105.9	136049	92673.2	114344	53255.8	55071.3	86213.6	12.5579	12.4991	12.1217	12.53	12.395	12.0936	12.3136	12.2022	11.9017
230	EFE27952.1;WP_014263238.1	6	6	5.975	39731.5	1.17196	0.228919	0.283009	0.588805	hypothetical protein HMPREF0389_01204 [Filifactor alocis ATCC 35896] [EFE27952.1,WP_014263238.1]	97185.6	106198	78040.3	NA	70957.5	35459.8	78869.5	68834.5	119019	71248.4	NA	70353.7	32133.3	100307	74307.7	NA	57302.4	68388.7	NA	49056.7	NA	48520.5	45319.9	58501.9	53117.7	69780.1	47929.6	108921	54486.3	106373	12.1775	12.2662	11.9581	#VALUE!	11.863	11.1693	11.9687	11.8326	12.3802
231	EFE27953.1;WP_014263237.1	2	2	1.987	29421	0.632431	-0.66102	#DIV/0!	#DIV/0!	ParB-like protein [Filifactor alocis ATCC 35896] [EFE27953.1,WP_014263237.1]	NA	NA	NA	NA	NA	NA	NA	NA	NA	NA	NA	NA	15552.5	NA	NA	NA	NA	NA	37047	NA	NA	4826.49	11321.4	8590.42	NA	44591.2	41173	NA	NA	NA	#VALUE!	#VALUE!	#VALUE!	#VALUE!	#VALUE!	#VALUE!	#VALUE!	#VALUE!	#VALUE!
232	EFE27954.1;WP_014263236.1	6	6	6.946	26930	0.905876	-0.142614	0.88083	0.965178	16S rRNA methyltransferase GidB [Filifactor alocis ATCC 35896] [EFE27954.1,WP_014263236.1]	37630.3	49493.7	34514.9	32108.1	22284.3	17992.4	57530.5	60226.4	104067	22645.2	18102.5	27228.6	104720	37135.8	33417.4	119480	67820.2	79889.4	117388	155265	107570	61851.6	33811.2	47704	20846.5	20897.1	NA	21120.9	15341.9	23083.1	11.2287	11.5027	11.1423	11.07	10.7048	10.4909	11.6532	11.699	12.2459
233	EFE27955.1;WP_014263235.1	10	10	12.935	70446.5	0.849457	-0.235387	0.8424	0.943723	tRNA uridine 5-carboxymethylaminomethyl modification enzyme GidA [Filifactor alocis ATCC 35896] [EFE27955.1,WP_014263235.1]	69841.9	90558.1	60284.4	46476.3	53471.4	49545.8	25110.4	40563.8	37912.2	34333.2	48172.3	51257.8	71536.3	41097.6	61293.4	55322.3	39474.3	42517.5	101774	110137	129019	41676.9	94932.8	50482.5	26947	24429.7	26817.6	35914.3	34102.9	44830	11.8471	12.1069	11.7	11.4398	11.58	11.5038	10.8242	11.3038	11.2362
234	EFE27957.2	23	23	32.894	21163.1	0.850307	-0.233944	0.830568	0.94233	rubredoxin [Filifactor alocis ATCC 35896]	1.33908e+07	1.56469e+07	1.27111e+07	2.57646e+07	1.97623e+07	2.42305e+07	1.49221e+07	1.74254e+07	1.34247e+07	1.20282e+07	1.20622e+07	8.44788e+06	1.55622e+07	2.00307e+07	1.87398e+07	4.05034e+07	1.25054e+07	1.00647e+07	1.39813e+07	1.10558e+07	3.6985e+07	7.0164e+06	2.3691e+07	6.29995e+06	4.8081e+07	2.20684e+07	3.31269e+07	9.65702e+06	1.32287e+07	1.56804e+07	17.1032	17.2589	17.0511	17.7577	17.4924	17.6963	17.2115	17.3666	17.1058
235	EFE27958.1;WP_014263232.1	28	27	37.846	75702.5	1.14364	0.193634	0.365053	0.658576	threonine--tRNA ligase [Filifactor alocis ATCC 35896] [EFE27958.1,WP_014263232.1]	911798	1.41121e+06	1.23576e+06	1.1957e+06	667048	902560	1.16469e+06	709773	1.01757e+06	578728	989923	1.01383e+06	932546	1.22874e+06	827537	2.32686e+06	851035	547233	963125	722381	734682	668276	756666	671415	1.46713e+06	996900	1.29265e+06	812424	818115	887833	14.4163	14.8531	14.7203	14.6874	14.1038	14.4061	14.6611	14.1658	14.5261
236	EFE27959.1;WP_014263231.1	4	4	3.981	30673.8	1.82688	0.869384	0.00839947	0.129384	YycH protein [Filifactor alocis ATCC 35896] [EFE27959.1,WP_014263231.1]	60774.4	63218.1	61928	28913.4	NA	16543	41961.3	62092.8	31791.5	NA	27271.7	31505.4	21929.8	23480.1	28673.7	NA	29253	NA	19528	21817.9	NA	NA	NA	29759.4	NA	NA	9578.16	19380	24888	19922.6	11.7081	11.7475	11.7269	10.9652	#VALUE!	10.4069	11.3376	11.7295	11.0601
237	EFE27960.2;WP_014263230.1	6	6	5.982	52048.2	1.39262	0.477802	0.0501909	0.275362	hypothetical protein HMPREF0389_01212 [Filifactor alocis ATCC 35896] [EFE27960.2,WP_014263230.1]	20371.2	28768.4	22556.5	10421.1	10317.8	18215.5	16092.1	NA	25820.9	14927.8	NA	20633.2	14368.6	17877	21022.3	NA	NA	17098.7	12815.5	NA	NA	9543.47	NA	12829.8	13880.4	17221.9	NA	NA	NA	NA	10.615	10.9602	10.7169	9.94473	9.93478	10.5032	10.3792	#VALUE!	10.8521
238	EFE27962.2;WP_014263228.1	4	4	3.988	68267.1	1.29595	0.374012	0.0445493	0.266298	PAS domain S-box protein [Filifactor alocis ATCC 35896] [EFE27962.2,WP_014263228.1]	27350	42856.9	27955.8	26159.1	16416.9	23182	33945.3	47352.2	47735.2	24865.1	34074.9	26955.3	24556.7	35818	36916.6	NA	26713.6	17947.9	18933.9	24310.7	NA	19651.9	53747	37090.9	7872.92	20448.4	NA	12716.8	NA	17981.3	10.9096	11.3588	10.9315	10.8651	10.3992	10.7443	11.1257	11.4585	11.4666
239	EFE27963.1;WP_014263227.1	13	13	13.939	26515.8	0.881383	-0.182159	0.296077	0.601923	response regulator receiver domain protein [Filifactor alocis ATCC 35896] [EFE27963.1,WP_014263227.1]	244926	215305	156272	512173	972127	762884	839740	478148	1.1049e+06	585473	536655	722137	432614	653560	477031	478042	785551	630445	630799	686503	778118	361196	777047	588225	327998	596509	643584	671846	707848	1.23894e+06	13.1019	12.973	12.6525	13.8396	14.4804	14.238	14.334	13.7708	14.6084
240	EFE27964.1;WP_014263226.1	12	12	11.944	31600.2	1.09042	0.124891	0.617802	0.813914	CobQ/CobB/MinD/ParA nucleotide binding domain protein [Filifactor alocis ATCC 35896] [EFE27964.1,WP_014263226.1]	83750.6	65328.9	81303.2	99862.9	154725	94064.2	60107.3	116393	158481	72705.4	60869.3	113743	55261.9	77132.8	89640.2	91026.7	167053	202973	52885.7	83340.1	71767.7	64643.8	131765	80277.8	110097	106265	80363.2	71664.8	95670.2	178906	12.0287	11.7803	11.9991	12.2047	12.6426	12.1449	11.697	12.3579	12.6665
241	EFE27966.1;WP_014263224.1	3	3	2.991	29575.4	0.678054	-0.560528	0.246463	0.577242	exodeoxyribonuclease III [Filifactor alocis ATCC 35896] [EFE27966.1,WP_014263224.1]	28261.3	NA	21138.2	68492.9	NA	NA	NA	31192.4	NA	NA	NA	NA	36586.5	NA	NA	NA	NA	NA	NA	43085.2	NA	36502.4	89565.8	NA	110225	45620	65087.3	21519.6	25658.9	55629.6	10.9424	#VALUE!	10.652	11.8276	#VALUE!	#VALUE!	#VALUE!	11.0411	#VALUE!
242	EFE27968.1;WP_014263222.1	15	15	14.904	51412.3	1.00656	0.00943742	0.818316	0.935052	potassium transporter peripheral membrane component [Filifactor alocis ATCC 35896] [EFE27968.1,WP_014263222.1]	280863	194584	138363	153027	563909	404102	152002	266976	292692	168582	162726	231548	175080	235277	230463	104438	220716	267208	153493	191505	331812	152761	255485	205487	233853	202994	221985	191133	236674	432750	13.2388	12.8718	12.5308	12.6315	13.9358	13.6026	12.6248	13.1881	13.28
243	EFE27970.1;WP_014263220.1	3	2	2.991	43601.5	1.02588	0.0368643	0.616666	0.813756	putative phosphonate metabolism protein PhnM [Filifactor alocis ATCC 35896] [EFE27970.1,WP_014263220.1]	128923	160488	136377	146025	127200	122780	93633.6	135860	140941	NA	124867	107339	105801	171031	105613	NA	80901.1	116358	112714	160450	NA	109763	195130	148029	100619	64889.4	85659.5	122305	129169	114359	12.4601	12.6791	12.5163	12.5847	12.4467	12.4113	12.1403	12.5125	12.5492
244	EFE27971.2;WP_014263219.1	9	9	11.936	20639.2	1.03428	0.0486199	0.997634	1.00013	transcriptional regulator, MarR family [Filifactor alocis ATCC 35896] [EFE27971.2,WP_014263219.1]	818447	914749	715483	743994	652875	928346	974082	1.43505e+06	1.03544e+06	1.33078e+06	1.05347e+06	1.11723e+06	917816	805848	756607	2.7158e+06	922508	1.13303e+06	769623	826505	1.47722e+06	864994	1.31706e+06	916595	898082	671596	952467	1.27068e+06	1.25005e+06	1.0137e+06	14.3083	14.4196	14.1739	14.2129	14.0823	14.4343	14.4824	14.8699	14.5435
245	EFE27973.2;WP_083799699.1	194	194	298.818	80224.2	1.23925	0.30947	0.0664782	0.318856	copper amine oxidase domain protein [Filifactor alocis ATCC 35896] [EFE27973.2,WP_083799699.1]	6.82384e+08	5.98165e+08	4.47238e+08	8.07496e+08	7.31413e+08	6.23229e+08	6.02403e+08	4.62917e+08	5.06051e+08	9.78722e+08	5.33101e+08	5.95455e+08	5.97108e+08	7.92178e+08	5.15408e+08	1.48501e+09	8.16892e+08	7.66225e+08	5.8661e+08	5.03547e+08	7.49182e+08	3.35584e+08	3.84074e+08	4.13097e+08	8.10884e+08	6.30584e+08	5.36073e+08	4.64046e+08	5.4385e+08	7.89224e+08	21.0342	20.9025	20.6117	21.2026	21.1036	20.9436	20.9096	20.6462	20.7353
246	EFE27975.2;WP_041250878.1	13	13	12.942	54566.9	#DIV/0!	#DIV/0!	#DIV/0!	#DIV/0!	hypothetical protein HMPREF0389_01227 [Filifactor alocis ATCC 35896] [EFE27975.2,WP_041250878.1]	85755.5	134663	121400	NA	NA	NA	NA	NA	NA	NA	NA	NA	40929.5	131798	141519	NA	NA	NA	NA	NA	NA	NA	NA	NA	NA	NA	NA	NA	NA	NA	12.0524	12.5037	12.4	#VALUE!	#VALUE!	#VALUE!	#VALUE!	#VALUE!	#VALUE!
247	EFE27976.1;WP_014263214.1	2	2	1.99	36465	#DIV/0!	#DIV/0!	#DIV/0!	#DIV/0!	hypothetical protein HMPREF0389_01228 [Filifactor alocis ATCC 35896] [EFE27976.1,WP_014263214.1]	NA	NA	1303.08	NA	NA	NA	NA	NA	NA	NA	NA	NA	NA	NA	3524.47	NA	NA	NA	NA	NA	NA	NA	NA	NA	NA	NA	NA	NA	NA	NA	#VALUE!	#VALUE!	7.86563	#VALUE!	#VALUE!	#VALUE!	#VALUE!	#VALUE!	#VALUE!
248	EFE27977.1;WP_014263213.1	34	33	39.828	67588.8	1.30163	0.380324	0.550196	0.792638	glutamine-fructose-6-phosphate transaminase (isomerizing) [Filifactor alocis ATCC 35896] [EFE27977.1,WP_014263213.1]	262798	255663	170605	592795	809333	1.03676e+06	954507	1.18706e+06	560229	286496	628482	492098	520352	1.74568e+06	1.38028e+06	199998	1.56383e+06	1.0153e+06	603987	487529	562469	632363	595747	651157	194372	158120	629978	779625	681348	1.0208e+06	13.1723	13.1448	12.7403	13.9858	14.2971	14.5448	14.4621	14.6801	13.9292
249	EFE27978.1;WP_014263212.1	17	17	26.855	22024	1.10305	0.141502	0.302137	0.611141	hypothetical protein HMPREF0389_01230 [Filifactor alocis ATCC 35896] [EFE27978.1,WP_014263212.1]	3.87359e+06	8.01141e+06	6.18749e+06	5.99794e+06	6.30737e+06	6.81806e+06	6.21631e+06	7.02168e+06	6.43429e+06	3.76826e+06	6.75994e+06	5.44224e+06	6.41461e+06	9.95837e+06	8.92261e+06	9.50928e+06	6.57112e+06	3.57109e+06	4.71379e+06	5.22338e+06	1.13376e+07	5.36789e+06	9.9895e+06	6.55449e+06	3.20137e+06	3.15668e+06	5.3657e+06	5.77654e+06	4.98882e+06	5.51184e+06	15.8628	16.5895	16.3312	16.3001	16.3504	16.4282	16.3358	16.4577	16.3703
250	EFE27979.1;WP_014263211.1	2	2	1.994	27824	#DIV/0!	#DIV/0!	#DIV/0!	#DIV/0!	IclR helix-turn-helix domain protein [Filifactor alocis ATCC 35896] [EFE27979.1,WP_014263211.1]	NA	NA	NA	NA	NA	NA	NA	6026.69	13871.2	15555.1	22176.1	32491.4	NA	NA	5922.56	NA	NA	NA	NA	NA	NA	NA	NA	NA	NA	NA	NA	NA	NA	NA	#VALUE!	#VALUE!	#VALUE!	#VALUE!	#VALUE!	#VALUE!	#VALUE!	9.3971	10.2307
251	EFE27982.1;WP_014263208.1	2	2	1.994	15347.3	1.3039	0.382835	#DIV/0!	#DIV/0!	hypothetical protein HMPREF0389_01234 [Filifactor alocis ATCC 35896] [EFE27982.1,WP_014263208.1]	NA	10036.9	NA	NA	NA	NA	NA	NA	NA	NA	NA	NA	NA	NA	NA	NA	11490.1	NA	NA	NA	NA	NA	NA	NA	NA	8254.84	NA	NA	NA	NA	#VALUE!	9.90717	#VALUE!	#VALUE!	#VALUE!	#VALUE!	#VALUE!	#VALUE!	#VALUE!
252	EFE27984.2;WP_014263206.1	5	5	5.975	8759.1	0.795901	-0.329338	0.135	0.452448	ribosomal protein S18 [Filifactor alocis ATCC 35896] [EFE27984.2,WP_014263206.1]	302457	404155	411796	522269	804629	604436	471111	698507	473131	397986	469544	384527	497660	500164	672272	1.3602e+06	646454	361324	698934	673579	770757	416127	1.68703e+06	532549	517800	818983	851396	491757	486205	416571	13.3128	13.6027	13.6214	13.8591	14.2913	14.0052	13.756	14.1498	13.7603
253	EFE27985.1;WP_014263205.1	12	12	13.846	18914.1	1.2893	0.366587	0.173525	0.511004	single-strand binding family protein [Filifactor alocis ATCC 35896] [EFE27985.1,WP_014263205.1]	3.02739e+06	4.0166e+06	4.24891e+06	915126	791190	888530	4.29555e+06	4.08927e+06	3.96346e+06	2.18436e+06	2.64817e+06	3.07633e+06	2.04105e+06	3.04893e+06	3.60916e+06	3.53528e+06	2.76147e+06	1.62817e+06	2.16363e+06	2.41493e+06	1.49993e+06	1.70237e+06	4.53462e+06	3.74665e+06	468471	771724	884740	2.05542e+06	2.67036e+06	3.33859e+06	15.6164	15.8991	15.9553	14.42	14.2744	14.3905	15.9662	15.917	15.8858
254	EFE27986.1;WP_014263204.1	7	7	7.948	11010	1.40002	0.485444	0.605296	0.806726	ribosomal protein S6 [Filifactor alocis ATCC 35896] [EFE27986.1,WP_014263204.1]	463486	1.10643e+06	812169	533296	559055	656719	1.8366e+06	1.78329e+06	1.17889e+06	1.74431e+06	1.77704e+06	1.50089e+06	1.93428e+06	1.6671e+06	1.72281e+06	1.11323e+07	1.56743e+06	1.64558e+06	2.33465e+06	1.93645e+06	2.77484e+06	736173	1.51541e+06	732764	881427	658315	1.2766e+06	1.2314e+06	883289	1.04879e+06	13.7397	14.6098	14.3006	13.88	13.9271	14.0882	15.1166	15.0871	14.6732
255	EFE27988.1;WP_014263202.1	11	11	14.936	50911.6	1.05842	0.0819102	0.146378	0.468996	amino acid carrier protein [Filifactor alocis ATCC 35896] [EFE27988.1,WP_014263202.1]	9.58661e+06	8.43055e+06	6.43408e+06	7.80924e+06	7.01761e+06	8.05979e+06	9.08069e+06	1.28572e+07	8.88216e+06	1.03867e+07	1.10531e+07	1.00952e+07	6.71644e+06	6.79983e+06	6.08203e+06	8.21431e+06	7.83281e+06	7.30509e+06	1.03526e+07	1.13892e+07	2.13212e+07	1.14355e+06	2.22689e+06	1.48501e+06	6.5084e+06	6.84733e+06	8.74985e+06	6.29864e+06	9.51893e+06	1.03039e+07	16.769	16.6405	16.3703	16.564	16.4571	16.5955	16.7148	17.0626	16.6927
256	EFE27992.2;WP_014263199.1	2	2	1.987	33482.9	52.4753	5.71357	#DIV/0!	#DIV/0!	EDD domain protein, DegV family [Filifactor alocis ATCC 35896] [EFE27992.2,WP_014263199.1]	NA	29680.8	NA	1352.57	1428.8	3929.86	NA	NA	NA	NA	1485.74	4564.41	NA	NA	NA	241857	46328	38887.3	NA	NA	NA	NA	782.409	NA	NA	NA	NA	NA	NA	NA	#VALUE!	10.9914	#VALUE!	7.90291	7.95774	8.96951	#VALUE!	#VALUE!	#VALUE!
257	EFE27993.1;WP_014263198.1	6	6	5.956	51051.5	1.21589	0.282011	0.121884	0.431988	tRNA modification GTPase TrmE [Filifactor alocis ATCC 35896] [EFE27993.1,WP_014263198.1]	28295.1	22465.9	18795.2	NA	19182.4	27976.8	21757.2	22404.3	22035.8	NA	17903.2	30596.8	16385.7	24527.2	33813.8	NA	9360.14	NA	14777.8	17557	16499	15801	42452.1	20171.2	10000.7	NA	4619.81	14201.6	17550.3	30247	10.9436	10.7129	10.5345	#VALUE!	10.5549	10.9323	10.6808	10.7102	10.6936
258	EFE27995.1;WP_014263196.1	21	21	22.914	25612.7	0.896237	-0.158048	0.665271	0.843167	R3H domain protein [Filifactor alocis ATCC 35896] [EFE27995.1,WP_014263196.1]	1.31846e+06	1.42742e+06	1.15179e+06	1.10167e+06	1.72971e+06	1.32542e+06	1.29712e+06	1.68316e+06	1.18958e+06	791048	1.24707e+06	912963	1.28787e+06	1.87857e+06	1.4883e+06	1.72061e+06	471446	293472	1.27385e+06	1.59268e+06	2.38348e+06	742683	2.97177e+06	1.14554e+06	1.40112e+06	1.33211e+06	1.68747e+06	716774	688268	663794	14.7851	14.8645	14.65	14.6055	15.0566	14.7904	14.7688	15.0293	14.6823
259	EFE27996.1;WP_014263195.1	4	4	3.988	27938.1	0.944063	-0.0830452	0.844295	0.944526	membrane protein insertase, YidC/Oxa1 family [Filifactor alocis ATCC 35896] [EFE27996.1,WP_014263195.1]	909756	937938	641875	482043	939302	425921	532560	588331	495745	524991	514164	421359	740963	1.239e+06	786300	235439	408137	595884	672129	662978	1.41475e+06	335921	1.62148e+06	477522	837017	601182	507759	238971	391911	302603	14.4141	14.4446	14.0653	13.7789	14.446	13.6552	13.8786	13.9782	13.807
260	EFE28000.2;WP_014263191.1	2	2	1.994	22413.4	1.59651	0.674918	0.106495	0.404279	hypothetical protein HMPREF0389_01252 [Filifactor alocis ATCC 35896] [EFE28000.2,WP_014263191.1]	NA	92603.1	73275.9	194520	347351	170981	NA	NA	NA	121298	114312	NA	112165	236595	155974	NA	NA	NA	NA	97039.6	NA	NA	NA	NA	NA	105842	NA	88725.7	93216.6	122244	#VALUE!	12.1292	11.8951	12.8714	13.4512	12.7425	#VALUE!	#VALUE!	#VALUE!
261	EFE28003.1;WP_014263188.1	3	3	2.991	24039.6	0.494719	-1.01532	0.000254836	0.0157018	comEA protein [Filifactor alocis ATCC 35896] [EFE28003.1,WP_014263188.1]	41203.6	73995.2	53780.7	39737.1	50653.6	43930.5	47251.7	65960.3	45201.3	58173	93299.3	71060	53406.3	36406.5	38412.7	NA	NA	NA	91119.1	87769.5	167172	67662	183890	149640	36309.1	51940.7	88669.3	110119	118994	160548	11.3194	11.9049	11.5858	11.2832	11.5259	11.3835	11.4564	11.79	11.412
262	EFE28004.1;WP_014263187.1	12	11	12.961	28491.1	0.959939	-0.0589852	0.561402	0.795899	PPIC-type PPIASE domain protein [Filifactor alocis ATCC 35896] [EFE28004.1,WP_014263187.1]	310699	317987	244941	160805	80602.1	252264	45228.3	34065.7	71928.2	99948.1	119649	105223	342569	231569	235429	135974	221017	182400	143019	182868	148061	191760	38761.7	203390	217247	157207	237732	177386	210658	308924	13.3397	13.3629	13.1019	12.6811	11.9904	13.1314	11.4126	11.1292	11.8766
263	EFE28005.1;WP_014263185.1	19	19	19.88	106453	0.856752	-0.22305	0.243638	0.575675	hypothetical protein HMPREF0389_01257 [Filifactor alocis ATCC 35896] [EFE28005.1,WP_014263185.1]	88923.4	129476	172184	130740	81964.3	116982	152594	155235	152002	66595	114493	105067	77699.3	98327.8	92920.2	104972	48896	199112	77986.5	114499	137752	181013	158906	175195	256952	89941.3	109896	110279	117380	95083.9	12.0887	12.4644	12.7495	12.4741	12.0072	12.3629	12.6287	12.6458	12.6248
264	EFE28006.2;WP_014263184.1	11	11	11.936	34663.1	0.936464	-0.094705	0.900103	0.967761	UDP-N-acetylmuramate dehydrogenase [Filifactor alocis ATCC 35896] [EFE28006.2,WP_014263184.1]	429791	481757	514202	653661	797852	661371	476578	810431	499632	228362	493463	398939	338919	685797	792953	604670	303712	314592	262433	344636	629053	387564	1.44806e+06	480108	410649	308321	565088	601134	714015	602486	13.6642	13.7783	13.8435	14.0835	14.2828	14.0952	13.7675	14.2985	13.8148
265	EFE28007.2;WP_014263183.1	3	3	2.986	25230.3	0.783211	-0.352527	0.767138	0.902316	hypothetical protein HMPREF0389_01259 [Filifactor alocis ATCC 35896] [EFE28007.2,WP_014263183.1]	9369.86	7808.47	25375.1	6540.6	43148.4	NA	25554.5	NA	21900.6	NA	NA	6240.84	NA	16193	49090.8	NA	838.736	NA	NA	NA	NA	6353.32	NA	NA	NA	42875.5	NA	NA	NA	NA	9.8384	9.65611	10.8347	9.47893	11.3655	#VALUE!	10.8417	#VALUE!	10.6874
266	EFE28008.1;WP_014263182.1	11	9	10.884	33472.1	0.830993	-0.267091	0.124423	0.43521	hypothetical protein HMPREF0389_01260 [Filifactor alocis ATCC 35896] [EFE28008.1,WP_014263182.1]	147091	215458	169334	157712	214795	183278	136862	231608	144992	108222	189999	193184	205478	270327	183222	84178.8	156333	137374	162028	125861	127457	193067	375087	264617	220377	175634	273293	182757	188382	222046	12.592	12.9737	12.7328	12.6617	12.9706	12.8119	12.5199	13.0459	12.5776
267	EFE28009.1	6	6	5.942	36411.1	0.558678	-0.83991	0.0147778	0.1691	hypothetical protein HMPREF0389_01261 [Filifactor alocis ATCC 35896]	NA	NA	NA	NA	36514.7	27079.7	NA	31376.3	53263.3	41455.6	19467.9	34880	NA	NA	NA	NA	32617.7	59709.7	NA	36265.3	NA	67908.2	103145	NA	43699.8	50123.9	33758.3	99770.3	119175	48226.6	#VALUE!	#VALUE!	#VALUE!	#VALUE!	11.1986	10.8997	#VALUE!	11.047	11.5762
268	EFE28010.1;WP_014263180.1	5	5	4.985	15951.3	1.03176	0.0451043	0.602052	0.809133	hydrolase, NUDIX family [Filifactor alocis ATCC 35896] [EFE28010.1,WP_014263180.1]	41466.4	60697.3	51584.1	40668.9	NA	NA	NA	NA	NA	NA	54660.3	68134.1	NA	111948	89588.5	NA	NA	NA	29933.3	NA	NA	NA	128892	NA	NA	20144	NA	53068.8	71530.3	73516.3	11.3258	11.7068	11.5441	11.3064	#VALUE!	#VALUE!	#VALUE!	#VALUE!	#VALUE!
269	EFE28011.1;WP_014263179.1	2	2	1.927	36242.8	1.8593	0.894762	0.047598	0.268493	hypothetical protein HMPREF0389_01263 [Filifactor alocis ATCC 35896] [EFE28011.1,WP_014263179.1]	9008.67	24739	42200.9	16556.7	NA	NA	NA	NA	10588.2	NA	13634.1	NA	NA	NA	12360.8	NA	14436.1	NA	7638.48	3857.41	NA	NA	10914.2	9132.85	NA	NA	NA	NA	16533.8	9817.66	9.79909	10.8093	11.3433	10.4077	#VALUE!	#VALUE!	#VALUE!	#VALUE!	9.96064
270	EFE28013.1;WP_041251095.1	18	18	19.917	99777.5	1.00327	0.0047112	0.74151	0.881231	putative potassium/sodium efflux P-type ATPase, fungal-type [Filifactor alocis ATCC 35896] [EFE28013.1,WP_041251095.1]	44195.8	65579.6	58221.7	83718.3	121696	114716	225637	305996	346166	134735	291399	223153	217137	457202	255069	74894.6	124686	99480.7	215400	280438	361954	82941	315232	200724	93301.8	130315	143146	78915	110174	142865	11.3895	11.7842	11.6652	12.0284	12.4024	12.3434	13.0198	13.3245	13.4478
271	EFE28015.1;WP_014263175.1	5	5	4.924	20517.7	1.07718	0.107255	0.7903	0.917435	HTH domain protein [Filifactor alocis ATCC 35896] [EFE28015.1,WP_014263175.1]	NA	51905.4	41396.6	50923.8	NA	71968.4	70721.5	76408.3	49778.7	54292.4	79777.9	80134.2	62869.6	166232	141588	133883	71727.7	50793.9	68867.8	66131.7	76135.5	35390.4	96689.7	81538.8	40209.1	52661.2	73752.6	82126.4	92600.1	107292	#VALUE!	11.5503	11.3241	11.5312	#VALUE!	11.8771	11.8597	11.937	11.5085
272	EFE28018.1;WP_014263172.1	25	25	32.79	36220.9	1.26166	0.335322	0.369467	0.656193	hypothetical protein HMPREF0389_01271 [Filifactor alocis ATCC 35896] [EFE28018.1,WP_014263172.1]	4.36449e+06	5.73498e+06	4.09763e+06	3.37752e+06	2.63537e+06	3.30536e+06	6.62934e+06	4.4201e+06	6.08349e+06	4.10864e+06	5.13339e+06	6.16907e+06	3.9696e+06	8.09267e+06	5.63156e+06	950201	1.82178e+06	1.87794e+06	3.16543e+06	3.14633e+06	2.26422e+06	2.49604e+06	2.07656e+06	3.25276e+06	4.02725e+06	5.30649e+06	3.19233e+06	4.17504e+06	3.77764e+06	4.54851e+06	15.9822	16.2552	15.9191	15.7258	15.4777	15.7042	16.4002	15.9948	16.3142
273	EFE28023.2;WP_014263168.1	3	3	2.991	47442.9	#DIV/0!	#DIV/0!	#DIV/0!	#DIV/0!	iron permease FTR1 family [Filifactor alocis ATCC 35896] [EFE28023.2,WP_014263168.1]	NA	NA	NA	NA	NA	NA	NA	NA	NA	NA	NA	NA	NA	NA	NA	NA	NA	NA	NA	NA	NA	NA	NA	NA	NA	NA	NA	59476.3	67205.3	118643	#VALUE!	#VALUE!	#VALUE!	#VALUE!	#VALUE!	#VALUE!	#VALUE!	#VALUE!	#VALUE!
274	EFE28024.2;WP_014263167.1	10	10	11.964	23005.5	0.531392	-0.912152	0.433049	0.710803	hypothetical protein HMPREF0389_01277 [Filifactor alocis ATCC 35896] [EFE28024.2,WP_014263167.1]	1.22926e+06	1.40531e+06	882655	281821	529316	263698	1.35658e+06	1.56372e+06	1.25995e+06	974127	1.41469e+06	994422	241555	315636	217435	1.27711e+06	375072	377421	327510	384294	608559	364897	940881	562631	835357	347613	490218	2.60862e+06	4.32585e+06	6.9716e+06	14.7151	14.8489	14.3838	13.2422	13.8725	13.1757	14.8136	14.9557	14.7397
275	EFE28027.1	2	2	1.994	41962.8	0.114177	-3.13066	#DIV/0!	#DIV/0!	efflux ABC transporter, permease protein [Filifactor alocis ATCC 35896]	NA	NA	NA	NA	NA	NA	6148.72	NA	NA	NA	NA	NA	NA	NA	NA	NA	NA	NA	NA	NA	NA	NA	NA	NA	NA	NA	NA	43211.5	50788.2	67557.8	#VALUE!	#VALUE!	#VALUE!	#VALUE!	#VALUE!	#VALUE!	9.41715	#VALUE!	#VALUE!
276	EFE28028.1;WP_014263163.1	3	3	2.989	26423.4	0.184179	-2.44082	0.0786347	0.340467	ABC transporter, ATP-binding protein [Filifactor alocis ATCC 35896] [EFE28028.1,WP_014263163.1]	NA	NA	NA	NA	NA	NA	NA	NA	NA	NA	NA	NA	NA	NA	19345.8	NA	NA	33935.8	NA	NA	NA	NA	NA	NA	NA	NA	NA	NA	89128.6	200164	#VALUE!	#VALUE!	#VALUE!	#VALUE!	#VALUE!	#VALUE!	#VALUE!	#VALUE!	#VALUE!
277	EFE28029.1;WP_014263162.1	4	4	3.988	15173.8	0.184045	-2.44187	0.17117	0.509693	hypothetical protein HMPREF0389_01282 [Filifactor alocis ATCC 35896] [EFE28029.1,WP_014263162.1]	NA	5645.68	4805.36	NA	NA	NA	20581.8	49193.6	NA	NA	NA	NA	8476.48	NA	NA	NA	NA	NA	17633.4	21453.2	NA	NA	37154.4	NA	3666.91	11452.1	14479.1	157958	215450	388287	#VALUE!	9.33179	9.17063	#VALUE!	#VALUE!	#VALUE!	10.6253	11.4967	#VALUE!
278	EFE28041.1;WP_014263151.1	12	12	14.939	35792.1	1.23905	0.309238	0.29462	0.603557	methionine-R-sulfoxide reductase [Filifactor alocis ATCC 35896] [EFE28041.1,WP_014263151.1]	406968	292202	365258	603598	940948	508680	687506	544672	475550	1.16095e+06	677216	706047	450663	507737	640734	1.97731e+06	648100	1.12577e+06	359949	352385	296541	562858	1.09449e+06	336753	708707	560461	583797	727736	692362	567845	13.6096	13.2783	13.5015	14.0038	14.4478	13.8327	14.134	13.9011	13.7654
279	EFE28043.1;WP_014263149.1	12	11	11.895	42089	0.836514	-0.257539	0.46003	0.729672	putative ATP synthase, subunit C [Filifactor alocis ATCC 35896] [EFE28043.1,WP_014263149.1]	61424.5	84016.2	87178	78370.1	107013	86310.7	78415.4	177976	102951	46567.6	69905.5	56129	42009.4	79175.3	70071.5	70190.3	51446.4	53849	36532.7	46367.3	85756.3	91046.2	241120	115943	67931.6	48484.8	88371	81129.4	89057.5	126393	11.7187	12.0319	12.0689	11.9623	12.2739	12.0589	11.9629	12.7826	12.2352
280	EFE28044.1;WP_014263148.1	15	15	17.888	75266.6	0.977622	-0.0326521	0.630216	0.820818	V-type ATPase 116kDa subunit family protein [Filifactor alocis ATCC 35896] [EFE28044.1,WP_014263148.1]	555394	687194	655064	518723	624074	410437	772804	639311	636041	850860	926344	1.08075e+06	689235	710210	642861	615613	384045	301549	810160	760244	435552	731112	763309	716681	543329	511275	619733	677143	783191	627168	13.9206	14.1335	14.0856	13.8523	14.0372	13.6181	14.2509	14.0613	14.0562
281	EFE28046.1;WP_014263146.1	2	2	1.994	11602.9	0.714297	-0.485405	0.0749354	0.33162	ATP synthase, subunit F [Filifactor alocis ATCC 35896] [EFE28046.1,WP_014263146.1]	33707.8	38438.6	NA	27335.9	81193.6	60782	58984.8	74454.3	56665.9	96871.8	37142	41323.2	69560	23174.3	27351.1	NA	NA	38118.3	58915.8	56976.2	76514.4	79837.5	77819.7	NA	40898.3	26439	NA	113357	60789.6	122538	11.1186	11.25	#VALUE!	10.9091	11.9977	11.7082	11.6782	11.9111	11.6381
282	EFE28047.1;WP_014263145.1	13	13	14.945	25274.8	0.796894	-0.32754	0.0484589	0.269553	hypothetical protein HMPREF0389_01300 [Filifactor alocis ATCC 35896] [EFE28047.1,WP_014263145.1]	1.55623e+06	2.02823e+06	1.33547e+06	1.99073e+06	2.5324e+06	1.66651e+06	1.74907e+06	1.82531e+06	1.65196e+06	2.47154e+06	2.30432e+06	1.72939e+06	1.88549e+06	1.83058e+06	1.35806e+06	1.07312e+06	1.26387e+06	1.09849e+06	1.81106e+06	1.77733e+06	3.33098e+06	1.8407e+06	4.07311e+06	1.48558e+06	2.46632e+06	1.68781e+06	1.56714e+06	1.99141e+06	2.22494e+06	1.97108e+06	14.9509	15.2158	14.7979	15.1972	15.4378	15.0194	15.0677	15.1104	15.0106
283	EFE28048.1;WP_014263144.1	32	32	36.825	66489.9	0.868616	-0.20321	0.296209	0.600666	ATP synthase ab domain protein [Filifactor alocis ATCC 35896] [EFE28048.1,WP_014263144.1]	447994	583245	405054	440090	788714	646410	565134	864083	646389	533185	625170	583012	497463	453660	433802	161113	430534	428872	592537	745714	820190	602402	1.01425e+06	669723	458194	291088	400070	477736	499832	745598	13.7057	13.9695	13.6049	13.6879	14.2713	14.0723	13.938	14.3626	14.0723
284	EFE28049.1;WP_014263143.1	26	26	28.811	50858.5	0.749828	-0.415368	0.0016787	0.0560268	ATP synthase ab domain protein [Filifactor alocis ATCC 35896] [EFE28049.1,WP_014263143.1]	1.80899e+06	1.54431e+06	983490	1.17753e+06	2.01326e+06	1.25881e+06	1.28441e+06	1.50253e+06	1.06021e+06	1.61312e+06	1.62357e+06	1.20597e+06	1.74295e+06	1.06315e+06	934809	1.32917e+06	756166	977514	1.73771e+06	1.80692e+06	2.26629e+06	1.77273e+06	2.08519e+06	1.41815e+06	2.04476e+06	1.2174e+06	1.50324e+06	1.60577e+06	1.66286e+06	2.11048e+06	15.1014	14.9432	14.492	14.6721	15.2084	14.7388	14.759	14.9158	14.5671
285	EFE28050.1;WP_014263142.1	5	5	5.965	24627.7	0.795096	-0.330799	0.198796	0.537957	V-type ATPase, D subunit [Filifactor alocis ATCC 35896] [EFE28050.1,WP_014263142.1]	42287.2	47332.3	50194.9	65212.9	141038	68755.1	78388.1	93752.1	74540.2	82644.8	91962	82434	71190.2	49541	49386.8	95606.3	38645.9	55078.2	84458.4	79694.8	NA	99457.1	182872	53337	119823	56707.2	31859.9	87269	98239	88546.5	11.3454	11.4581	11.5168	11.7786	12.5499	11.8315	11.9626	12.1416	11.9122
286	EFE28051.1;WP_014263141.1	6	6	5.982	10297.9	1.0921	0.12711	0.666092	0.842874	chaperonin GroS [Filifactor alocis ATCC 35896] [EFE28051.1,WP_014263141.1]	5.98904e+06	8.8006e+06	7.68284e+06	5.86966e+06	5.97643e+06	5.10353e+06	3.6592e+06	3.47499e+06	4.83858e+06	3.49501e+06	4.15498e+06	3.68618e+06	8.24864e+06	1.1727e+07	7.52032e+06	4.4288e+06	4.74307e+06	3.57174e+06	5.53492e+06	4.72363e+06	6.86072e+06	3.32548e+06	7.80842e+06	4.99229e+06	5.78609e+06	4.24208e+06	6.49288e+06	3.6546e+06	3.84107e+06	5.59544e+06	16.2986	16.6835	16.5476	16.2785	16.2965	16.1386	15.8059	15.7542	16.0853
287	EFE28052.1;WP_014263140.1	85	85	110.522	57778.8	1.22072	0.287733	0.340508	0.627004	chaperonin GroL [Filifactor alocis ATCC 35896] [EFE28052.1,WP_014263140.1]	2.07176e+07	2.61417e+07	2.21047e+07	1.73331e+07	2.09976e+07	1.59517e+07	1.42271e+07	1.48865e+07	1.71263e+07	6.39306e+06	1.46099e+07	1.23482e+07	1.81518e+07	3.73445e+07	2.60617e+07	7.41845e+06	9.6346e+06	8.36527e+06	1.44934e+07	1.14841e+07	2.29867e+07	7.76066e+06	2.17949e+07	1.33511e+07	1.48251e+07	1.28171e+07	1.65278e+07	8.57824e+06	1.21688e+07	1.24092e+07	17.5396	17.7722	17.6044	17.3613	17.5531	17.2782	17.1638	17.2091	17.3493
288	EFE28055.1;WP_014263137.1	19	19	22.875	52964.4	1.31127	0.390966	0.078873	0.337847	TldD/PmbA family protein [Filifactor alocis ATCC 35896] [EFE28055.1,WP_014263137.1]	612581	962689	624538	1.13967e+06	802882	919836	430523	502935	386359	663247	1.01244e+06	920788	507568	694824	438556	331240	1.31511e+06	763228	560078	637346	423127	556954	900597	853513	325889	255427	395279	494153	453989	767757	14.0186	14.4706	14.0379	14.6394	14.2891	14.4251	13.6659	13.8214	13.5577
289	EFE28056.1;WP_014263136.1	24	24	29.862	49150.3	1.34866	0.431526	0.153149	0.481068	modulator of DNA gyrase family protein [Filifactor alocis ATCC 35896] [EFE28056.1,WP_014263136.1]	1.01144e+06	677812	665198	1.1299e+06	2.64369e+06	2.05594e+06	1.91163e+06	1.90799e+06	1.89999e+06	3.60273e+06	1.33306e+06	1.819e+06	1.06198e+06	941754	924058	1.04682e+06	2.32203e+06	1.91978e+06	994381	1.30359e+06	1.6047e+06	1.38645e+06	996748	915551	1.63658e+06	932740	721620	1.21494e+06	1.18569e+06	1.38034e+06	14.52	14.1198	14.101	14.6308	15.4808	15.2294	15.1566	15.1547	15.1505
290	EFE28060.1;WP_014263133.1	20	20	22.928	20046	0.888338	-0.17082	0.958	0.98759	ribosomal subunit interface protein [Filifactor alocis ATCC 35896] [EFE28060.1,WP_014263133.1]	3.75768e+06	4.40003e+06	3.69495e+06	4.5013e+06	7.24148e+06	5.57609e+06	3.3451e+06	3.17707e+06	5.15781e+06	1.8847e+06	3.18029e+06	3.20779e+06	4.15e+06	6.83291e+06	4.80665e+06	4.41474e+06	4.59209e+06	4.17211e+06	2.73255e+06	2.34951e+06	3.82894e+06	3.19213e+06	1.48452e+07	3.2328e+06	5.99561e+06	6.6359e+06	6.48381e+06	3.00435e+06	3.09752e+06	3.20758e+06	15.8325	15.9903	15.8156	16.013	16.4885	16.2271	15.7162	15.6646	16.1492
291	EFE28062.1;WP_041251091.1	2	2	2.991	20760.4	1.28224	0.358664	0.407425	0.695836	hypothetical protein HMPREF0389_01315 [Filifactor alocis ATCC 35896] [EFE28062.1,WP_041251091.1]	133576	159867	67969.6	NA	164830	157815	97168.3	142524	139526	268474	219534	352458	77311.7	NA	NA	NA	142815	130244	108411	146433	96946.4	NA	NA	NA	NA	164545	111504	NA	NA	NA	12.4956	12.6752	11.82	#VALUE!	12.7058	12.6623	12.1773	12.5604	12.5392
292	EFE28063.1;WP_014263130.1	8	8	10.927	21602	1.02425	0.0345661	0.869561	0.960715	hypothetical protein HMPREF0389_01316 [Filifactor alocis ATCC 35896] [EFE28063.1,WP_014263130.1]	790653	1.31077e+06	1.02479e+06	1.4553e+06	1.70774e+06	1.52282e+06	1.12536e+06	1.04012e+06	1.08136e+06	1.02977e+06	1.96855e+06	1.66121e+06	800041	1.89833e+06	1.18701e+06	397204	1.00966e+06	676478	1.14826e+06	1.3051e+06	1.44958e+06	856739	1.84473e+06	1.08954e+06	934761	1.28266e+06	2.00721e+06	578916	552874	1.06544e+06	14.2738	14.7793	14.5331	14.8839	15.0438	14.9292	14.6268	14.548	14.5869
293	EFE28064.1;WP_014263129.1	2	2	1.992	17401.2	#DIV/0!	#DIV/0!	#DIV/0!	#DIV/0!	hypothetical protein HMPREF0389_01317 [Filifactor alocis ATCC 35896] [EFE28064.1,WP_014263129.1]	NA	NA	NA	NA	0	NA	NA	NA	NA	NA	NA	NA	NA	NA	NA	NA	NA	NA	NA	NA	NA	NA	NA	NA	NA	NA	NA	NA	NA	NA	#VALUE!	#VALUE!	#VALUE!	#VALUE!	0	#VALUE!	#VALUE!	#VALUE!	#VALUE!
294	EFE28065.1;WP_014263128.1	4	4	4.985	11831	1.46507	0.55097	0.17996	0.52039	tetratricopeptide repeat domain protein [Filifactor alocis ATCC 35896] [EFE28065.1,WP_014263128.1]	NA	NA	49246.5	135194	121243	88958.4	38632.4	NA	NA	NA	NA	NA	NA	NA	99177.1	136006	128387	49164.6	122245	NA	63783.4	NA	NA	61399.9	NA	NA	9217.13	NA	NA	NA	#VALUE!	#VALUE!	11.4977	12.5076	12.3987	12.0891	11.255	#VALUE!	#VALUE!
295	EFE28068.2;WP_014263126.1	6	6	5.962	37666.3	1.05648	0.0792591	0.95873	0.987073	hypothetical protein HMPREF0389_01321 [Filifactor alocis ATCC 35896] [EFE28068.2,WP_014263126.1]	80627	150484	84743.6	41718.4	NA	262045	99835.5	358587	154709	51196.4	122626	276414	97102.3	215279	189647	NA	79329.3	35915.2	131624	178136	257245	72613.1	220307	214779	44662.5	60040	121967	91349.1	104168	NA	11.9907	12.6148	12.0405	11.3318	#VALUE!	13.1694	12.2044	13.4831	12.6424
296	EFE28069.1;WP_014263125.1	6	6	5.975	36676.2	1.48927	0.57461	0.0139325	0.166567	hypothetical protein HMPREF0389_01322 [Filifactor alocis ATCC 35896] [EFE28069.1,WP_014263125.1]	33922.5	61948	31794.3	39186.1	45683.7	64582.2	51122.6	60426.9	67990.9	59397.6	82281.8	82975.9	36443	96959.6	84022.7	72304.1	31594	22746.1	24752	22558.6	17284.4	33372.5	69675	74775.6	31866.1	23928.3	33298.3	24720.6	47224.3	55551.7	11.125	11.7272	11.0602	11.2692	11.4226	11.7688	11.5351	11.7023	11.8203
297	EFE28070.1;WP_014263124.1	6	6	5.968	16637.2	1.19624	0.258504	0.664407	0.843407	hypothetical protein HMPREF0389_01323 [Filifactor alocis ATCC 35896] [EFE28070.1,WP_014263124.1]	92878.4	104197	107755	NA	NA	61072.5	340780	118947	230547	NA	74564.4	90844.5	77610.4	198225	135169	365667	103507	NA	83374.8	64728.6	NA	NA	NA	NA	230015	NA	NA	NA	NA	123876	12.1322	12.2472	12.2808	#VALUE!	#VALUE!	11.713	13.4321	12.3796	13.0414
298	EFE28072.1;WP_014263122.1	4	4	3.985	20906.6	0.662294	-0.594457	0.731598	0.87726	hypothetical protein HMPREF0389_01325 [Filifactor alocis ATCC 35896] [EFE28072.1,WP_014263122.1]	NA	38077.4	27936.8	31272.5	NA	NA	NA	NA	103857	NA	NA	61804.1	20048.1	47821.7	31680.9	NA	NA	NA	19324.7	15004.5	NA	43413	152740	111605	NA	NA	NA	NA	NA	NA	#VALUE!	11.2405	10.9308	11.0436	#VALUE!	#VALUE!	#VALUE!	#VALUE!	12.2439
299	EFE28073.1;WP_014263121.1	3	2	2.984	12413.4	0.673113	-0.57108	0.155165	0.479872	TfoX N-terminal domain protein [Filifactor alocis ATCC 35896] [EFE28073.1,WP_014263121.1]	NA	NA	21903.7	130409	58437	85150.3	6163.15	NA	NA	50260.2	33636.8	48666.9	NA	133801	100618	NA	NA	NA	NA	NA	NA	51552.8	146803	105361	NA	NA	NA	73824.5	72383	146451	#VALUE!	#VALUE!	10.6876	12.4716	11.6689	12.0453	9.41949	#VALUE!	#VALUE!
300	EFE28076.2;WP_014263118.1	12	12	12.958	30777.8	0.780502	-0.357527	0.451945	0.722571	hypothetical protein HMPREF0389_01329 [Filifactor alocis ATCC 35896] [EFE28076.2,WP_014263118.1]	174393	282028	231315	131133	165630	189250	112484	130711	98290.6	64702.4	65503.5	121164	NA	136606	109089	NA	NA	NA	NA	13768	NA	393938	259105	549815	38311.5	18206.8	NA	155077	71863.2	157339	12.7622	13.2429	13.0447	12.4771	12.7107	12.844	12.3237	12.4739	12.1888
301	EFE28077.2;WP_014263117.1	12	12	12.935	57717.4	0.694774	-0.525384	0.755129	0.894761	hypothetical protein HMPREF0389_01330 [Filifactor alocis ATCC 35896] [EFE28077.2,WP_014263117.1]	79548.2	94575.7	74810.1	194100	176656	177149	165946	206687	168034	156661	92505.1	175397	58214.7	157267	175740	NA	25423.8	46229.2	31312.2	47545.9	28581.3	468764	385829	210108	NA	NA	NA	219286	144045	159916	11.9773	12.1503	11.9159	12.8693	12.7751	12.7779	12.7126	12.9321	12.7251
302	EFE28083.2;WP_014263112.1	27	27	30.903	84018.6	2.02211	1.01586	0.00612805	0.111558	LPXTG-motif cell wall anchor domain protein [Filifactor alocis ATCC 35896] [EFE28083.2,WP_014263112.1]	1.03923e+06	2.27402e+06	1.01685e+06	3.47021e+06	3.15432e+06	3.08861e+06	2.13949e+06	2.3963e+06	1.96518e+06	1.58006e+06	2.12477e+06	1.79619e+06	780534	3.9491e+06	2.81155e+06	2.53253e+06	2.05584e+06	1.18324e+06	750285	587097	322718	12767.2	309.484	11090.6	1.02697e+06	1.25405e+06	1.01312e+06	3.09127e+06	2.77325e+06	2.13299e+06	14.5471	15.3302	14.5254	15.7529	15.6574	15.6364	15.2692	15.3826	15.1842
303	EFE28084.1;WP_014263111.1	5	5	4.985	24425.3	1.14363	0.193622	0.105998	0.406239	hypothetical protein HMPREF0389_01337 [Filifactor alocis ATCC 35896] [EFE28084.1,WP_014263111.1]	111682	191602	123154	131911	223280	126918	NA	NA	113375	NA	134639	167193	NA	NA	NA	406118	207681	143230	80610.9	84543.5	NA	89632.6	595248	101666	NA	81075.9	NA	NA	NA	28568.8	12.3166	12.8563	12.4143	12.483	13.0093	12.4444	#VALUE!	#VALUE!	12.3316
304	EFE28085.1;WP_014263110.1	4	4	3.981	30782.4	1.07841	0.108907	0.548758	0.791991	hypothetical protein HMPREF0389_01338 [Filifactor alocis ATCC 35896] [EFE28085.1,WP_014263110.1]	22296	37632.4	24614.5	16361.7	NA	NA	21426.7	33325.6	24371.7	24863.8	23018	38324.4	20723.2	NA	NA	NA	29210.8	NA	33318.3	30624.7	22085.7	NA	NA	NA	NA	NA	NA	27277.9	17305	15978.5	10.7053	11.2288	10.8042	10.3958	#VALUE!	#VALUE!	10.6655	11.1072	10.7943
305	EFE28086.1;WP_014263109.1	21	20	22.925	21622.1	1.28319	0.359731	0.303261	0.608802	hypothetical protein HMPREF0389_01339 [Filifactor alocis ATCC 35896] [EFE28086.1,WP_014263109.1]	1.78451e+06	2.08853e+06	1.29882e+06	1.9515e+06	2.52634e+06	3.16086e+06	980893	1.22798e+06	1.20285e+06	1.57245e+06	2.54661e+06	3.39997e+06	963578	3.80803e+06	2.23513e+06	511293	1.58792e+06	994210	1.65072e+06	1.90176e+06	1.42498e+06	839396	1.06935e+06	1.65897e+06	978538	1.25278e+06	2.38483e+06	1.04256e+06	1.26606e+06	2.11204e+06	15.0878	15.2451	14.7701	15.1773	15.4354	15.6595	14.4894	14.714	14.6934
306	EFE28087.2;WP_014263108.1	2	2	1.994	54964.2	0.427703	-1.22532	0.0858344	0.352581	phosphoglucomutase/phosphomannomutase, alpha/beta/alpha domain II [Filifactor alocis ATCC 35896] [EFE28087.2,WP_014263108.1]	NA	NA	1075.37	NA	NA	NA	2382.68	1699.59	1042.04	NA	2027.53	10358.3	NA	NA	NA	NA	NA	NA	NA	7376.53	NA	NA	NA	3318.03	NA	NA	NA	NA	11032.6	NA	#VALUE!	#VALUE!	7.67357	#VALUE!	#VALUE!	#VALUE!	8.46913	8.13129	7.64209
307	EFE28096.1;WP_014262282.1	9	9	8.971	29680.8	0.594036	-0.751377	0.0741622	0.33373	hypothetical protein HMPREF0389_00008 [Filifactor alocis ATCC 35896] [EFE28096.1,WP_014262282.1]	154857	212904	166201	10431.3	9991.25	8167	123553	138465	202621	30955.7	68625.5	56024.1	121363	251399	228489	242403	269449	164554	113933	114412	135963	68269.6	135397	93313.7	477514	654724	401555	151961	204952	209288	12.6434	12.9617	12.7141	9.94571	9.90261	9.701	12.4176	12.5315	12.9122
308	EFE28099.2;WP_014262279.1	6	6	5.974	52543.6	0.955922	-0.0650356	0.85056	0.946248	HD domain protein [Filifactor alocis ATCC 35896] [EFE28099.2,WP_014262279.1]	15929.9	20250.8	16348.8	NA	NA	NA	NA	6725.27	NA	NA	NA	10274.8	NA	NA	NA	NA	15822.8	19348	14124.7	24911.2	23024.6	12865.8	24444.9	14156.6	8014.97	9522.18	9121.42	16183	12359.8	19033.2	10.3691	10.6091	10.3951	#VALUE!	#VALUE!	#VALUE!	#VALUE!	9.50677	#VALUE!
309	EFE28100.1;WP_014262278.1	2	2	2.991	6802.6	0.988322	-0.0169471	0.762029	0.897626	ribosomal protein L28 [Filifactor alocis ATCC 35896] [EFE28100.1,WP_014262278.1]	153134	307624	343189	533290	328736	339760	265247	444526	109969	NA	291180	198533	272787	125004	397604	1.28961e+06	360964	254036	432285	426199	NA	151976	844437	243446	369568	328868	451038	297066	248974	144321	12.6322	13.3298	13.4392	13.88	13.3962	13.4291	13.1816	13.6979	12.3011
310	EFE28101.1;WP_014262276.1	7	6	7.891	15364	0.962688	-0.0548603	0.97402	0.99514	ribosomal protein S12 [Filifactor alocis ATCC 35896] [EFE28101.1,WP_014262276.1]	1.89278e+06	2.60797e+06	1.82243e+06	2.49847e+06	3.39295e+06	2.78229e+06	2.19417e+06	3.47642e+06	2.06285e+06	1.30417e+06	1.95708e+06	2.06164e+06	1.9092e+06	2.48348e+06	2.66254e+06	3.90834e+06	2.07856e+06	1.96068e+06	1.80535e+06	2.04586e+06	2.80806e+06	1.43851e+06	5.11373e+06	1.95833e+06	2.75482e+06	2.32919e+06	3.92321e+06	1.65032e+06	2.2515e+06	1.73765e+06	15.1467	15.4672	15.1088	15.4243	15.7304	15.5319	15.2945	15.7547	15.2327
311	EFE28102.1;WP_014262275.1	21	21	23.928	17770.9	1.28004	0.356193	0.0578029	0.291196	ribosomal protein S7 [Filifactor alocis ATCC 35896] [EFE28102.1,WP_014262275.1]	1.58748e+06	2.34008e+06	1.86384e+06	2.57087e+06	4.13847e+06	2.92812e+06	1.86183e+06	3.07119e+06	2.6239e+06	1.28871e+06	1.86922e+06	2.22e+06	1.29534e+06	3.04098e+06	2.10805e+06	3.46363e+06	3.52943e+06	2.20115e+06	1.75841e+06	1.98711e+06	1.97011e+06	1.2184e+06	2.64452e+06	2.21543e+06	1.62081e+06	2.39493e+06	2.28652e+06	1.6367e+06	1.30563e+06	1.87852e+06	14.9708	15.3588	15.1313	15.4529	15.929	15.583	15.1302	15.6307	15.4733
312	EFE28103.1;WP_014262274.1	76	74	104.638	76219.2	1.24871	0.320436	0.0175291	0.187211	translation elongation factor G [Filifactor alocis ATCC 35896] [EFE28103.1,WP_014262274.1]	6.43022e+06	9.43709e+06	6.03059e+06	7.2259e+06	7.53221e+06	7.20745e+06	5.6107e+06	4.92332e+06	6.56058e+06	6.01281e+06	6.44411e+06	5.35943e+06	5.67801e+06	6.97202e+06	6.98974e+06	1.33138e+07	6.74114e+06	4.50677e+06	5.61927e+06	4.69981e+06	7.38459e+06	4.3616e+06	5.80283e+06	5.22291e+06	6.76616e+06	4.21466e+06	5.51012e+06	4.50202e+06	5.49553e+06	6.07552e+06	16.3697	16.7533	16.3055	16.4863	16.5278	16.4838	16.2333	16.1026	16.3897
313	EFE28106.2;WP_014262272.1	15	13	18.91	36228	1.0181	0.0258834	0.651541	0.839042	hypothetical protein HMPREF0389_00019 [Filifactor alocis ATCC 35896] [EFE28106.2,WP_014262272.1]	530697	649204	347379	305099	514238	418291	338989	594165	390621	306040	349372	426490	459935	795179	654234	865836	576219	457126	480477	586104	732021	257769	1.11365e+06	544108	222449	361827	396613	368160	381013	435447	13.8751	14.0766	13.4513	13.3215	13.8436	13.6371	13.4269	13.9881	13.5686
314	EFE28108.1;WP_014262270.1	4	4	3.979	37198.4	0.887393	-0.172354	0.706636	0.865467	hypothetical protein HMPREF0389_00021 [Filifactor alocis ATCC 35896] [EFE28108.1,WP_014262270.1]	NA	NA	NA	NA	NA	NA	3330.26	NA	NA	NA	NA	NA	NA	18502.5	19852.7	NA	1500.59	NA	1748.52	NA	NA	NA	24900.3	NA	23817.1	6279.7	9438.45	NA	NA	6815.24	#VALUE!	#VALUE!	#VALUE!	#VALUE!	#VALUE!	#VALUE!	8.80395	#VALUE!	#VALUE!
315	EFE28109.1;WP_014262269.1	2	2	1.994	46072.6	1.17999	0.238774	0.370063	0.65435	acetyltransferase, GNAT family [Filifactor alocis ATCC 35896] [EFE28109.1,WP_014262269.1]	NA	18075.6	NA	15054.2	21217.1	NA	NA	NA	NA	NA	NA	NA	NA	NA	NA	NA	NA	NA	9954.45	NA	NA	NA	NA	43666.3	NA	5587.24	NA	NA	8319.15	9234.84	#VALUE!	10.4955	#VALUE!	10.3126	10.6557	#VALUE!	#VALUE!	#VALUE!	#VALUE!
316	EFE28112.1;WP_041250773.1	2	2	2.991	10087.7	1.03022	0.0429526	0.947516	0.983109	ribosomal protein S20 [Filifactor alocis ATCC 35896] [EFE28112.1,WP_041250773.1]	319337	518783	386336	386379	1.16057e+06	787368	538542	849303	646416	264123	517089	559709	311622	689020	570713	234042	774381	475161	487887	587244	583385	380206	1.05317e+06	471730	334531	746123	694226	358538	293089	473799	13.3672	13.8524	13.5576	13.5577	14.6576	14.2696	13.8898	14.3453	14.0723
317	EFE28113.1;WP_014262265.1	19	19	22.834	67735.7	0.985515	-0.0210501	0.993219	1.00072	GTP-binding protein LepA [Filifactor alocis ATCC 35896] [EFE28113.1,WP_014262265.1]	142369	237345	169265	102602	206830	206832	172614	287958	235605	87075.7	118962	122679	132146	239228	259158	289169	196291	253825	108885	145471	236938	135762	467190	230819	153074	149349	215214	159069	177904	160864	12.5593	13.0704	12.7324	12.2318	12.9328	12.9328	12.752	13.2637	13.0631
318	EFE28118.1	25	25	26.917	103104	1.34129	0.423617	0.0249601	0.229805	valine--tRNA ligase [Filifactor alocis ATCC 35896]	275303	732555	502816	400386	350194	331518	384046	315634	450250	178812	318677	268194	272517	422278	314078	340925	440995	236880	412020	399261	155834	310795	97724.8	419223	171603	185385	238925	242292	265959	349633	13.2188	14.1974	13.8211	13.5933	13.4594	13.4046	13.5517	13.3555	13.7107
319	EFE28124.1;WP_014262254.1	12	12	12.947	38047.3	0.907995	-0.139243	0.504588	0.771327	sugar-binding domain protein [Filifactor alocis ATCC 35896] [EFE28124.1,WP_014262254.1]	154381	172416	117512	179616	257982	261940	177313	284638	184258	113781	145049	174524	197060	222423	208244	57159.8	170703	186729	122513	170975	274883	156693	420453	182471	172528	155706	116780	221385	201030	202341	12.6403	12.7508	12.3674	12.7917	13.1538	13.169	12.7788	13.2521	12.8172
320	EFE28125.1;WP_014262253.1	4	4	3.988	20313.1	1.04673	0.0658889	0.470988	0.731127	hypoxanthine phosphoribosyltransferase [Filifactor alocis ATCC 35896] [EFE28125.1,WP_014262253.1]	NA	69929.5	74331.7	100497	32643	75174.5	66275	57115	45752.8	110596	44286.7	63471.1	83544.3	77682.3	93451.4	89286.6	61145.4	66238.9	63665.5	52453.1	NA	38127.7	NA	25378.9	65058.5	41049.3	NA	126467	95350.3	105158	#VALUE!	11.8484	11.9094	12.211	11.0865	11.9207	11.7947	11.646	11.4242
321	EFE28127.1;WP_014262251.1	2	2	1.994	32609.2	1.0242	0.0344993	0.992192	1.00474	chaperonin HslO [Filifactor alocis ATCC 35896] [EFE28127.1,WP_014262251.1]	14925	55666.5	NA	NA	NA	NA	NA	NA	NA	NA	NA	NA	NA	NA	35719.6	NA	NA	NA	NA	NA	NA	NA	55839.6	NA	NA	NA	43120.1	20010.1	19428.9	NA	10.3039	11.6203	#VALUE!	#VALUE!	#VALUE!	#VALUE!	#VALUE!	#VALUE!	#VALUE!
322	EFE28129.1;WP_014262249.1	23	23	26.856	33473	1.04872	0.0686363	0.558774	0.793577	fructose-1,6-bisphosphate aldolase [Filifactor alocis ATCC 35896] [EFE28129.1,WP_014262249.1]	3.172e+06	5.18735e+06	3.80919e+06	4.63033e+06	3.56466e+06	4.2784e+06	2.08506e+06	2.82524e+06	2.45877e+06	1.60041e+06	2.21788e+06	2.5897e+06	2.93135e+06	5.51269e+06	3.83765e+06	5.59665e+06	4.22468e+06	2.44236e+06	2.69605e+06	2.65874e+06	1.5752e+06	1.82638e+06	5.98279e+06	2.94085e+06	2.25417e+06	2.02252e+06	2.68022e+06	4.88859e+06	4.06977e+06	6.43071e+06	15.663	16.1549	15.8461	16.0413	15.7797	15.9622	15.2435	15.5473	15.4083
323	EFE28130.2;WP_014262248.1	23	23	28.846	33276.5	0.602323	-0.73139	0.00416225	0.090107	ferredoxin--NADP+ reductase, subunit alpha [Filifactor alocis ATCC 35896] [EFE28130.2,WP_014262248.1]	1.10756e+06	788342	873177	751190	1.51627e+06	1.69215e+06	979384	1.65217e+06	1.4557e+06	441304	378783	578987	1.57832e+06	1.43249e+06	1.58637e+06	772244	1.0297e+06	1.29068e+06	1.47899e+06	1.18566e+06	2.02725e+06	1.70624e+06	2.61515e+06	1.81538e+06	2.64532e+06	2.74645e+06	2.64627e+06	883280	815739	1.46545e+06	14.6108	14.2708	14.373	14.2226	14.9249	15.0347	14.4878	15.0107	14.8841
324	EFE28131.2;WP_014262247.1	28	28	34.854	50399.6	1.02539	0.036175	0.638962	0.82817	glutamate synthase (NADPH), homotetrameric [Filifactor alocis ATCC 35896] [EFE28131.2,WP_014262247.1]	2.31726e+06	2.48514e+06	1.78746e+06	3.22502e+06	1.90824e+06	2.31368e+06	2.43213e+06	2.50948e+06	2.59522e+06	1.66567e+06	1.23997e+06	1.59886e+06	2.61054e+06	2.67964e+06	1.94376e+06	2.5967e+06	2.96781e+06	2.33551e+06	1.78086e+06	1.35462e+06	3.87804e+06	1.86409e+06	1.48133e+06	2.18286e+06	2.4455e+06	1.67103e+06	2.49776e+06	1.83113e+06	2.28466e+06	3.5225e+06	15.349	15.419	15.0895	15.6796	15.1548	15.3475	15.3974	15.4287	15.4623
325	EFE28132.1;WP_014262246.1	2	2	1.994	37851.1	0.828754	-0.270984	0.41801	0.69901	hypothetical protein HMPREF0389_00045 [Filifactor alocis ATCC 35896] [EFE28132.1,WP_014262246.1]	NA	NA	38654.2	NA	58928.3	NA	NA	NA	NA	NA	NA	NA	39729	NA	39436.9	44385.8	56678.2	41332.5	NA	NA	54864.6	29426.4	88988.2	NA	NA	NA	NA	NA	53302.9	48482.3	#VALUE!	#VALUE!	11.2556	#VALUE!	11.6772	#VALUE!	#VALUE!	#VALUE!	#VALUE!
326	EFE28133.1;WP_014262245.1	15	15	16.939	40260.6	0.979182	-0.0303508	0.897557	0.968926	GTP-binding protein YchF [Filifactor alocis ATCC 35896] [EFE28133.1,WP_014262245.1]	166602	277842	220741	267855	291198	339948	212942	244635	232871	185372	176637	200759	193157	239267	294072	279140	283260	198243	184151	270386	232567	168631	390306	383954	133828	157848	259434	191202	253233	305165	12.7165	13.228	12.9979	13.1913	13.2749	13.4297	12.9619	13.1007	13.0514
327	EFE28136.1;WP_014262242.1	24	24	23.902	47562.1	0.937869	-0.0925421	0.921144	0.968289	aminopeptidase I zinc metalloprotease (M18) [Filifactor alocis ATCC 35896] [EFE28136.1,WP_014262242.1]	712912	682207	541836	586389	821097	427174	371644	372475	289660	324825	278319	214432	416538	584548	577506	671563	306383	227144	292927	307131	524830	312018	1.34636e+06	302605	687314	540637	863407	237216	221016	340255	14.1703	14.1262	13.8959	13.9749	14.3115	13.6581	13.5188	13.5211	13.2696
328	EFE28137.2;WP_014262241.1	11	11	11.899	96582.4	1.37153	0.45579	0.085631	0.353559	FtsK/SpoIIIE family protein [Filifactor alocis ATCC 35896] [EFE28137.2,WP_014262241.1]	67176.8	106742	50978.7	82244	63428.1	51456.1	92084.8	42312.6	49911	32569.4	58446.5	35963.7	30130.7	81473.5	72778.4	64924.8	35588	17594.8	32984	37044.7	48215.1	27024.1	74357.2	37489.3	49103.5	31810.7	47244.8	36255.2	48822.7	33126	11.8082	12.2713	11.5323	12.0106	11.7508	11.5416	12.1236	11.346	11.5111
329	EFE28138.1;WP_014262240.1	4	3	3.985	51083.6	0.965925	-0.0500174	0.682027	0.853599	ribosomal protein S12 methylthiotransferase RimO [Filifactor alocis ATCC 35896] [EFE28138.1,WP_014262240.1]	4604.18	14576.9	9167.32	11611.5	12501	9855.4	NA	6206.68	NA	NA	NA	17040.6	NA	NA	NA	NA	4470.27	1381.57	6632.13	6269.35	NA	NA	NA	NA	NA	NA	NA	14645.7	6306.41	13466.5	9.12787	10.2803	9.81655	10.0529	10.1267	9.88892	#VALUE!	9.42653	#VALUE!
330	EFE28141.1;WP_014262237.1	9	9	11.964	37649.8	1.82988	0.871746	0.111356	0.420737	ABC transporter, substrate-binding protein [Filifactor alocis ATCC 35896] [EFE28141.1,WP_014262237.1]	646663	700700	488201	42435.3	68740.2	26404.9	639516	665861	317508	95560.1	186995	159132	432551	589908	189693	115779	396517	430392	271122	262722	83331.7	44027	23385.2	75783.4	294071	77989.2	67515	324195	178661	553290	14.0727	14.153	13.7916	11.3489	11.8312	10.8745	14.0616	14.102	13.3614
331	EFE28148.1;WP_014262230.1	7	7	7.976	33982.1	0.989269	-0.0155647	0.69941	0.859244	TIGR00255 family protein [Filifactor alocis ATCC 35896] [EFE28148.1,WP_014262230.1]	165547	145535	146014	176003	202282	200979	107311	219090	143905	109132	153210	127145	142253	193247	172974	316736	178930	182862	128864	131624	151385	143048	490430	200274	122056	141352	165829	140065	130913	131891	12.7102	12.5813	12.5846	12.7714	12.9106	12.9041	12.2766	12.9904	12.5701
332	EFE28149.1;WP_014262229.1	7	7	7.967	24572.2	0.74177	-0.430957	0.028997	0.229966	guanylate kinase [Filifactor alocis ATCC 35896] [EFE28149.1,WP_014262229.1]	68384.9	87854.7	69743.9	57475.1	138718	121316	NA	127629	102418	115615	61910.4	124811	124604	112741	68663.2	50550	88309.8	87655.5	85475.7	86060.8	100428	133961	256138	96046	105194	101050	132620	208544	108168	116898	11.8261	12.0766	11.8457	11.6523	12.5333	12.3993	#VALUE!	12.45	12.23
333	EFE28150.1;WP_041250769.1	18	18	18.936	44193.4	0.93916	-0.0905567	0.725369	0.873715	phosphopantothenoylcysteine decarboxylase/phosphopantothenate--cysteine ligase [Filifactor alocis ATCC 35896]	452757	278182	368414	332047	151975	158720	70478.9	81971	90693.7	240956	217346	283717	302493	359623	324769	240752	281285	213325	193559	184974	305802	316908	652576	238697	277005	158980	91839.6	307461	265055	165640	13.7163	13.2292	13.5101	13.4062	12.6246	12.668	11.8562	12.0073	12.1084
334	EFE28151.2	7	7	6.951	39964.6	0.684454	-0.546975	0.0331024	0.232588	hypothetical protein HMPREF0389_00064 [Filifactor alocis ATCC 35896]	232429	214362	184120	166554	121091	110944	99944.8	118330	129458	105026	130072	132100	183773	221484	197666	274620	102909	74878.4	189926	191507	248261	221175	545302	222260	262604	267679	246167	92940.2	118659	120523	13.0495	12.9686	12.8165	12.7162	12.3974	12.3099	12.2055	12.3744	12.4643
335	EFE28152.1;WP_014262226.1	9	9	9.97	19898.3	0.694463	-0.526031	0.0253866	0.231076	hypoxanthine phosphoribosyltransferase [Filifactor alocis ATCC 35896] [EFE28152.1,WP_014262226.1]	50920.2	59518.3	67323.6	45761.9	63515.1	71420	74736.8	90655.5	83088.3	153337	61843.4	131697	95347.8	92869.6	93703.2	130056	85140.7	145919	76370.9	85304.5	142583	109117	194126	93407.7	69831.8	77480.7	102148	273261	169340	139969	11.5312	11.6872	11.8104	11.4244	11.7522	11.8695	11.9149	12.108	12.0208
336	EFE28153.1;WP_014262225.1	11	11	11.957	39483.5	1.1139	0.155621	0.202232	0.538165	PIN domain protein [Filifactor alocis ATCC 35896] [EFE28153.1,WP_014262225.1]	420451	367460	331073	289026	306809	384386	290973	341695	499903	283033	315611	531812	333767	387193	436571	238672	265060	257529	242837	268613	276898	358371	447893	523442	305398	280132	292053	229746	219285	314504	13.6422	13.5075	13.4032	13.2674	13.3271	13.5525	13.2741	13.4348	13.8153
337	EFE28154.1;WP_014262224.1	6	6	5.964	20709.4	0.75708	-0.401483	0.409598	0.692169	isochorismatase family protein [Filifactor alocis ATCC 35896] [EFE28154.1,WP_014262224.1]	NA	NA	NA	107579	169500	186638	101309	144277	98015.1	80044.7	149141	170653	186648	140454	153245	69865.5	101363	141731	NA	NA	NA	128100	475330	201069	188939	191517	155197	78403.8	68372.2	98476	#VALUE!	#VALUE!	#VALUE!	12.2791	12.7338	12.8301	12.2191	12.5726	12.186
338	EFE28156.1;WP_014262222.1	9	8	8.963	59079.6	0.902974	-0.147243	0.603152	0.809254	ABC transporter, ATP-binding protein [Filifactor alocis ATCC 35896] [EFE28156.1,WP_014262222.1]	105956	82072.6	61052.1	59213.9	58482	97460.9	27516.5	NA	29747.3	43666.8	49093.8	70079.1	58919.3	71573.2	62704.3	18668.7	84839	86027.8	76130.9	60959.8	77850.8	41194.3	23794.3	39785.2	110817	125623	89139	53019.4	48941.5	86908.8	12.2639	12.0085	11.7126	11.6821	11.6696	12.1804	10.9157	#VALUE!	10.9936
339	EFE28159.1;WP_014262219.1	6	5	5.962	51442.7	0.793236	-0.334177	0.799913	0.921914	VanW-like protein [Filifactor alocis ATCC 35896] [EFE28159.1,WP_014262219.1]	27419.7	41716.9	62066.1	69494.4	144042	108153	37083.3	60727.6	35019.2	69899.6	94673.2	92359.9	60242.3	86092.5	86891.5	157590	121714	72210.6	116400	154963	122734	4228.44	121010	17376.3	139818	195952	203156	38625.3	27831.6	57545.6	10.9122	11.3318	11.7291	11.8421	12.571	12.2844	11.2141	11.7073	11.1568
340	EFE28160.1;WP_014262218.1	2	2	1.994	18212.8	0.549018	-0.865076	#DIV/0!	#DIV/0!	putative RNA methyltransferase, TrmH family, group 2 [Filifactor alocis ATCC 35896] [EFE28160.1,WP_014262218.1]	NA	NA	NA	NA	NA	NA	NA	NA	NA	NA	NA	NA	NA	NA	NA	NA	23063.7	NA	NA	NA	NA	NA	NA	NA	NA	38558.4	45459.7	NA	NA	NA	#VALUE!	#VALUE!	#VALUE!	#VALUE!	#VALUE!	#VALUE!	#VALUE!	#VALUE!	#VALUE!
341	EFE28161.1;WP_014262217.1	3	3	2.984	41434.2	0.922012	-0.117142	0.735684	0.878216	hypothetical protein HMPREF0389_00074 [Filifactor alocis ATCC 35896] [EFE28161.1,WP_014262217.1]	56733	56735.8	36260.1	39220.5	50320.6	42634.8	59833.5	59158	54109.1	60185.7	89749.3	67360.3	52965.7	116866	72324.6	NA	57143.5	69900	52629.3	56194.6	98569.3	36682.7	59246.4	64912.8	87539	114086	103988	35086	43406.8	45019.6	11.6393	11.6393	11.1916	11.2701	11.5193	11.3536	11.6925	11.6811	11.5919
342	EFE28162.2;WP_014262216.1	10	9	12.947	45661	0.943483	-0.0839313	0.993579	0.99982	UDP-N-acetylglucosamine 1-carboxyvinyltransferase [Filifactor alocis ATCC 35896] [EFE28162.2,WP_014262216.1]	116762	107087	80239.8	106260	146707	133313	99290.2	154400	102076	109682	103263	113544	110887	181701	119710	133247	123652	140937	58760.7	92679.4	155700	134321	224012	104739	180078	140043	181303	85404.7	64244	121055	12.361	12.2745	11.9859	12.2668	12.5893	12.4936	12.1989	12.6405	12.2266
343	EFE28163.1;WP_014262215.1	17	17	18.872	35964.6	0.98228	-0.0257937	0.839331	0.944247	cell shape determining protein, MreB/Mrl family [Filifactor alocis ATCC 35896] [EFE28163.1,WP_014262215.1]	2.71322e+06	2.32609e+06	1.67712e+06	2.37361e+06	3.33864e+06	2.0271e+06	2.00335e+06	2.30092e+06	1.69476e+06	1.93071e+06	1.73495e+06	1.50905e+06	2.3072e+06	2.83306e+06	1.95571e+06	2.47997e+06	1.64715e+06	1.97263e+06	2.15403e+06	1.75282e+06	3.53306e+06	1.53078e+06	4.29485e+06	1.67151e+06	2.74529e+06	2.0325e+06	1.81271e+06	1.44565e+06	1.62061e+06	1.75663e+06	15.5068	15.3528	15.0257	15.3731	15.7142	15.2153	15.2035	15.342	15.0362
344	EFE28169.1;WP_014262209.1	4	4	4.985	12463.3	1.11281	0.154213	0.266924	0.590625	histidine triad domain protein [Filifactor alocis ATCC 35896] [EFE28169.1,WP_014262209.1]	381873	550647	380883	539050	357133	330309	516524	300059	289542	381092	367081	244304	411732	744253	421084	355006	333879	277719	304016	307676	237459	189850	596771	302699	330793	290445	380509	363785	311801	686903	13.546	13.912	13.5434	13.8907	13.479	13.4009	13.848	13.3049	13.2692
345	EFE28170.1;WP_014262208.1	8	8	9.942	16259.1	0.849184	-0.235851	0.135006	0.450584	ribosomal protein L13 [Filifactor alocis ATCC 35896] [EFE28170.1,WP_014262208.1]	957121	798985	752861	1.16093e+06	1.86877e+06	1.84683e+06	942403	1.63499e+06	1.2074e+06	881378	719261	1.17538e+06	1.10775e+06	939257	1.23472e+06	1.73775e+06	1.15667e+06	1.23036e+06	1.13105e+06	1.3059e+06	1.14524e+06	971883	2.41724e+06	890425	1.68549e+06	1.33021e+06	1.29469e+06	1.25486e+06	1.36244e+06	1.97396e+06	14.4648	14.2842	14.2248	14.6579	15.1339	15.1221	14.4493	15.0003	14.6971
346	EFE28171.1;WP_014262207.1	11	11	14.939	14581.7	0.826443	-0.275013	0.132474	0.449627	ribosomal protein S9 [Filifactor alocis ATCC 35896] [EFE28171.1,WP_014262207.1]	1.21772e+06	1.38821e+06	1.06127e+06	1.98496e+06	3.59969e+06	2.41477e+06	1.85113e+06	3.14412e+06	1.76397e+06	1.92971e+06	1.63199e+06	1.70268e+06	1.81645e+06	1.49105e+06	2.09607e+06	3.53779e+06	1.99214e+06	2.60165e+06	2.08947e+06	2.4568e+06	3.32121e+06	1.47699e+06	4.78824e+06	1.44118e+06	2.92055e+06	2.05745e+06	2.47096e+06	2.03114e+06	2.28082e+06	2.69379e+06	14.7056	14.8367	14.5681	15.1943	15.7895	15.3903	15.1245	15.6542	15.0762
347	EFE28174.1;WP_014262206.1	2	2	2.989	43230.4	1.65904	0.730344	0.32823	0.624494	sodium/glutamate symporter [Filifactor alocis ATCC 35896] [EFE28174.1,WP_014262206.1]	NA	251092	NA	122597	133550	NA	242678	NA	385807	NA	710842	NA	156874	852715	516104	116595	NA	NA	254340	189230	NA	NA	91297.3	230944	219766	188418	298063	NA	NA	NA	#VALUE!	13.1267	#VALUE!	12.4098	12.4954	#VALUE!	13.0926	#VALUE!	13.5562
348	EFE28176.1;WP_014262202.1	6	6	5.954	39764.2	2.6169	1.38786	0.251037	0.584537	heat-inducible transcription repressor HrcA [Filifactor alocis ATCC 35896] [EFE28176.1,WP_014262202.1]	173691	102999	129528	45331.2	NA	NA	573819	924520	647165	53879.4	86229.6	117723	76636.8	101118	80897.5	9062.25	86881.6	NA	99393.3	92911.9	100135	37537.5	65469.5	83831.2	82243.7	77628.2	102269	51506.5	56639.8	131588	12.7582	12.2356	12.4648	11.4149	#VALUE!	#VALUE!	13.9532	14.4302	14.0735
349	EFE28177.1;WP_049770222.1	13	12	14.955	22418	1.21304	0.278624	0.262745	0.589519	co-chaperone GrpE [Filifactor alocis ATCC 35896]	140998	233215	279316	159856	66701.4	93764.3	177016	130805	73657	170151	206576	284233	179122	201922	165399	220105	87747.7	37389.9	186418	129857	77212.6	46192.9	185337	69350	350559	58069.8	104538	90330.9	106353	193960	12.5496	13.0529	13.2332	12.6752	11.8011	12.1417	12.7771	12.4746	11.9003
350	EFE28178.1;WP_014262200.1	37	37	54.632	66611.2	0.996697	-0.00477322	0.684065	0.853483	chaperone protein DnaK [Filifactor alocis ATCC 35896] [EFE28178.1,WP_014262200.1]	7.1908e+06	9.81944e+06	7.60513e+06	9.50792e+06	1.24115e+07	1.0619e+07	7.43676e+06	8.68575e+06	8.05835e+06	6.61576e+06	9.55936e+06	7.28046e+06	8.08861e+06	1.23573e+07	9.84497e+06	5.50453e+06	5.26502e+06	4.52004e+06	8.10923e+06	8.54802e+06	1.20618e+07	3.54185e+06	1.66051e+07	6.23588e+06	7.98458e+06	5.1144e+06	1.0945e+07	4.26715e+06	5.94974e+06	1.12165e+07	16.4815	16.793	16.5375	16.7608	17.0273	16.8713	16.5151	16.6703	16.5954
351	EFE28179.1;WP_014262199.1	11	11	10.96	41691.9	1.07414	0.103176	0.612441	0.812194	chaperone protein DnaJ [Filifactor alocis ATCC 35896] [EFE28179.1,WP_014262199.1]	403352	413202	327688	184318	312646	233914	217289	186069	361757	171849	313334	259760	287158	416523	343730	131931	175291	82996.8	348390	360434	307567	136815	421807	209423	189172	267651	341773	96093.6	126909	187261	13.6007	13.6248	13.393	12.8176	13.346	13.0559	12.9821	12.827	13.4919
352	EFE28181.1;WP_014262197.1	6	6	5.982	23495.3	1.20368	0.267453	0.136304	0.451155	repressor LexA [Filifactor alocis ATCC 35896] [EFE28181.1,WP_014262197.1]	NA	204352	101705	180524	258131	188819	301832	237228	197083	NA	256958	191078	142195	326676	305852	298433	281521	124795	198471	145694	154229	92024.2	141872	205818	305898	355450	296881	153610	101773	89644.2	#VALUE!	12.9207	12.223	12.7968	13.1544	12.8417	13.3108	13.0699	12.8845
353	EFE28183.1;WP_014262195.1	7	7	6.91	61839.8	0.708797	-0.496555	0.015712	0.177258	DEAD/DEAH box helicase [Filifactor alocis ATCC 35896] [EFE28183.1,WP_014262195.1]	102719	93783.2	77409.4	65124.4	65156.7	58439.9	41398.4	61923	39961.3	43986.4	59819.4	40368.2	53400.4	80030.4	58589	122940	63554	58305.4	54898	61582.7	96343.8	83471.8	74761.7	NA	161511	53842.5	109703	76547.4	142917	107751	12.2329	12.1419	11.95	11.7772	11.7777	11.6689	11.3241	11.7268	11.2888
354	EFE28187.1;WP_014262191.1	18	18	21.894	54987.7	0.933264	-0.0996424	0.5478	0.792036	nicotinate phosphoribosyltransferase [Filifactor alocis ATCC 35896] [EFE28187.1,WP_014262191.1]	823532	906139	687158	591975	616218	700950	329976	647911	359651	209967	278344	291281	529425	905990	798216	561957	461846	519869	392308	438310	925425	523154	1.11287e+06	705008	783957	427301	623606	393244	498906	476745	14.3145	14.4101	14.1335	13.9844	14.0245	14.1533	13.3999	14.0747	13.486
355	EFE28190.1;WP_014262188.1	5	5	4.904	52920.3	0.795503	-0.330061	0.168428	0.505284	six-Cys-in-45 modification radical SAM protein [Filifactor alocis ATCC 35896] [EFE28190.1,WP_014262188.1]	67181.5	60117.9	47731.3	15524.6	22565.6	13183.9	NA	23701.9	19497.9	NA	17282.8	12819.5	106446	89585.5	58776.1	NA	21811.2	18024.8	76841.1	82432.2	64194.6	30205.3	63848.2	NA	50047.1	42089.8	44075.3	28533	NA	15741.9	11.8083	11.6972	11.4665	10.3433	10.7173	10.1799	#VALUE!	10.7665	10.5712
356	EFE28192.1;WP_014262186.1	13	13	14.948	30624.4	1.0586	0.0821582	0.669309	0.84561	hydrolase, carbon-nitrogen family [Filifactor alocis ATCC 35896] [EFE28192.1,WP_014262186.1]	554123	711831	667348	885445	1.14895e+06	857971	878341	702002	874774	401186	630380	609571	818086	1.01936e+06	847812	422643	799722	800479	778569	813466	959937	556554	848592	501083	570377	662435	754124	772424	657633	708478	13.9183	14.1687	14.1042	14.387	14.6475	14.3555	14.3789	14.1548	14.3749
357	EFE28193.1;WP_014262185.1	15	15	16.946	25639.9	1.07505	0.104408	0.592663	0.807352	UMP kinase [Filifactor alocis ATCC 35896] [EFE28193.1,WP_014262185.1]	1.03476e+06	1.36481e+06	1.14118e+06	863939	778623	929684	1.49809e+06	1.75159e+06	1.37616e+06	634894	1.10867e+06	1.1087e+06	932197	1.69984e+06	1.09418e+06	682308	1.44949e+06	802250	1.24443e+06	1.05504e+06	1.03255e+06	877577	736743	1.16517e+06	768637	789701	1.22647e+06	905702	1.14652e+06	1.60984e+06	14.5428	14.8197	14.6407	14.3624	14.2584	14.4357	14.9129	15.0692	14.828
358	EFE28194.1;WP_014262184.1	18	18	22.89	20853	0.982914	-0.0248629	0.91763	0.967134	ribosome recycling factor [Filifactor alocis ATCC 35896] [EFE28194.1,WP_014262184.1]	4.01006e+06	4.95693e+06	4.09445e+06	6.97417e+06	6.51654e+06	6.00979e+06	7.00715e+06	5.05182e+06	5.84231e+06	2.8095e+06	3.85949e+06	4.14656e+06	4.89758e+06	8.32286e+06	5.94995e+06	6.05691e+06	6.50828e+06	4.66982e+06	6.24924e+06	4.90462e+06	3.77038e+06	3.56379e+06	7.94115e+06	5.11492e+06	3.74048e+06	5.8598e+06	7.14992e+06	4.9417e+06	4.58545e+06	8.43336e+06	15.8975	16.1094	15.9183	16.4509	16.383	16.302	16.4556	16.1284	16.2738
359	EFE28198.1;WP_014262180.1	6	6	5.906	38341.5	1.10782	0.147726	0.276653	0.586242	RIP metalloprotease RseP [Filifactor alocis ATCC 35896] [EFE28198.1,WP_014262180.1]	61869.2	84736.4	49279.2	33020.5	66801.4	NA	44697.3	54841.8	52980.7	20869.4	29210.7	48192.6	32221.6	41809.6	60979.3	NA	40689.4	44072.2	53944.6	63115.6	23652.3	29895.5	21775.3	53387.1	5178.75	37663.3	40498.8	43441.3	50657.1	95559.3	11.7259	12.0404	11.4984	11.098	11.8026	#VALUE!	11.4008	11.6054	11.5708
360	EFE28199.2;WP_014262179.1	13	13	12.961	37877.9	1.28536	0.362177	0.209246	0.547731	4-hydroxy-3-methylbut-2-en-1-yl diphosphate synthase [Filifactor alocis ATCC 35896] [EFE28199.2,WP_014262179.1]	503102	818710	721464	312402	330843	539100	444660	505527	509926	194631	379448	514666	396536	1.04076e+06	659508	143107	451617	348425	277766	278750	350513	310874	491537	698522	173314	379804	365189	394945	366519	483959	13.8217	14.3086	14.1822	13.3452	13.4025	13.8908	13.6982	13.8265	13.8352
361	EFE28200.1;WP_014262178.1	14	13	13.88	160649	2.67035	1.41703	0.116964	0.433743	DNA polymerase III, alpha subunit, Gram-positive type [Filifactor alocis ATCC 35896] [EFE28200.1,WP_014262178.1]	154984	197905	210302	24143.4	16233.1	19495.7	NA	26669	25088.2	25328.5	22901.7	23606.6	19900.8	42520.5	41639	36223.6	295056	574516	12471	11041.2	NA	20538.1	14101.7	45834.3	27032.5	91005.2	145018	18356.8	19038.8	21187.7	12.6442	12.8887	12.9494	10.7849	10.388	10.5711	#VALUE!	10.8844	10.8233
362	EFE28201.1;WP_014262177.1	6	6	5.982	20965.4	1.13559	0.183437	0.573356	0.795941	signal peptidase I [Filifactor alocis ATCC 35896] [EFE28201.1,WP_014262177.1]	130759	236767	177311	260067	140966	96054.2	165261	117044	67631.9	208949	132087	128404	139821	155217	154982	24721.4	140263	127816	181646	131610	67384.7	NA	73876.2	106655	157056	231286	174346	90662.8	83800.6	103073	12.4743	13.068	12.7788	13.1618	12.5494	12.1658	12.7084	12.3635	11.815
363	EFE28202.1;WP_014262176.1	12	12	11.925	62964.7	1.28917	0.366445	0.0532471	0.282457	phosphoribulokinase/uridine kinase family protein [Filifactor alocis ATCC 35896] [EFE28202.1,WP_014262176.1]	175578	244712	209051	102092	128941	108214	115038	160449	138994	89647.3	173080	159522	161620	313099	214289	199889	101823	122140	115187	112095	151231	96846.3	263503	177044	57042.1	148083	107034	92360.2	98125.7	90521.8	12.769	13.101	12.9435	12.2268	12.4603	12.285	12.3462	12.6789	12.5353
364	EFE28203.1;WP_014262175.1	7	7	6.962	41462.4	0.707544	-0.499108	0.0121063	0.161619	putative histidinol-phosphate transaminase [Filifactor alocis ATCC 35896] [EFE28203.1,WP_014262175.1]	46606.5	69472.1	46912.3	59297.9	59129.7	48730.3	40741	59036.2	41476.9	22641.7	33740.2	29129.5	75744.7	58082.4	69789.9	NA	NA	NA	60547.1	51182.3	49694.3	65816.6	108393	67234.7	55871.6	40084.1	68889.7	110485	91890.3	89822.8	11.4426	11.8418	11.4492	11.6835	11.6806	11.4872	11.3081	11.6791	11.326
365	EFE28207.1;WP_014262171.1	12	12	12.868	18932.8	1.05563	0.0781063	0.486443	0.750753	cell division protein ZapA [Filifactor alocis ATCC 35896] [EFE28207.1,WP_014262171.1]	726226	772894	638932	674326	991522	908849	672659	636273	636094	808329	660657	628987	946214	1.2987e+06	969648	1.20728e+06	760768	580432	694738	678561	1.19095e+06	567407	1.20298e+06	572572	833004	512065	621823	614527	641289	1.03919e+06	14.1888	14.251	14.0607	14.1146	14.5001	14.4131	14.1121	14.0565	14.0562
366	EFE28208.1;WP_014262170.1	10	10	9.931	88588.1	1.21786	0.28435	0.791774	0.91649	peptidase, U32 family [Filifactor alocis ATCC 35896] [EFE28208.1,WP_014262170.1]	38517.3	44268.8	45029.5	74235.6	31327.3	20315.5	29384.1	NA	16893.3	NA	NA	20046.2	87758.8	123646	126622	NA	28414.3	17986.6	42020.5	64351.5	NA	16250.3	70881.4	NA	22422.6	NA	36217.6	52090.1	26296.5	NA	11.252	11.3912	11.4082	11.9081	11.0454	10.6123	10.9814	#VALUE!	10.4278
367	EFE28209.2;WP_014262169.1	4	4	3.967	89207.9	#DIV/0!	#DIV/0!	#DIV/0!	#DIV/0!	MutS2 family protein [Filifactor alocis ATCC 35896] [EFE28209.2,WP_014262169.1]	8523	24169.9	20244.1	NA	NA	NA	NA	NA	2790.87	NA	NA	NA	23561.1	57357	63456.4	NA	NA	NA	NA	NA	NA	NA	NA	NA	NA	NA	NA	NA	NA	NA	9.74367	10.786	10.6088	#VALUE!	#VALUE!	#VALUE!	#VALUE!	#VALUE!	8.62726
368	EFE28212.1;WP_014262166.1	11	11	10.941	54881.9	1.39412	0.479358	0.0278192	0.22738	Xaa-His dipeptidase [Filifactor alocis ATCC 35896] [EFE28212.1,WP_014262166.1]	158248	293430	190136	97978.2	100232	137659	130048	178914	189358	75429.2	137676	189016	127742	155909	138322	66110.7	168001	141186	103325	149403	153837	6244.79	15704.2	5400.18	81492	148237	233666	110790	107609	163659	12.6651	13.2825	12.8486	12.1856	12.2084	12.5257	12.4688	12.7878	12.8445
369	EFE28213.1;WP_014262165.1	3	3	2.989	47395.1	1.49199	0.577236	0.455488	0.723901	recombination factor protein RarA [Filifactor alocis ATCC 35896] [EFE28213.1,WP_014262165.1]	20656.5	55098.4	23550.2	2867.16	NA	NA	7855.85	NA	11584.4	NA	NA	8685.83	12579	18576.1	12174.9	NA	13579.7	NA	NA	NA	NA	7528.08	NA	12513.5	NA	11387.9	23201.2	6923.21	6887.33	NA	10.6289	11.61	10.76	8.65422	#VALUE!	#VALUE!	9.66216	#VALUE!	10.0506
370	EFE28214.1;WP_014262164.1	20	20	22.89	28364.3	0.776242	-0.365421	0.201941	0.540986	GTP-sensing transcriptional pleiotropic repressor CodY [Filifactor alocis ATCC 35896] [EFE28214.1,WP_014262164.1]	2.61206e+06	3.81261e+06	2.60784e+06	3.68562e+06	3.90061e+06	3.79307e+06	2.99243e+06	4.26038e+06	3.63305e+06	2.7878e+06	3.84404e+06	2.92601e+06	3.33756e+06	6.53384e+06	4.38394e+06	1.79448e+06	3.69034e+06	3.44797e+06	3.77854e+06	3.97048e+06	5.1722e+06	2.98161e+06	5.69072e+06	3.92667e+06	1.99708e+06	8.29043e+06	1.03131e+07	2.86555e+06	2.84306e+06	3.17371e+06	15.4688	15.847	15.4672	15.8131	15.8698	15.8418	15.6047	15.958	15.7987
371	EFE28215.1;WP_014262163.1	12	12	11.943	78745	1.13381	0.181175	0.218855	0.549538	DNA topoisomerase I [Filifactor alocis ATCC 35896] [EFE28215.1,WP_014262163.1]	111057	214225	113511	100067	74357.7	86394.7	112729	72608.5	136063	91176.9	149324	114214	91895.2	97065.9	91804.3	87730.2	104381	61805	99300.7	100203	91219.6	97876.4	131169	193942	54273.8	58130.3	78924.1	61489.5	72696.5	84075	12.3109	12.9679	12.3328	12.2067	11.9098	12.0598	12.3259	11.886	12.514
372	EFE28216.1;WP_014262162.1	2	2	1.994	39972.6	#DIV/0!	#DIV/0!	#DIV/0!	#DIV/0!	DNA protecting protein DprA [Filifactor alocis ATCC 35896] [EFE28216.1,WP_014262162.1]	NA	NA	17793.4	NA	NA	NA	NA	NA	NA	NA	NA	NA	NA	NA	8569.68	NA	11920.7	9846.72	NA	NA	NA	NA	NA	NA	NA	NA	NA	NA	NA	NA	#VALUE!	#VALUE!	10.4797	#VALUE!	#VALUE!	#VALUE!	#VALUE!	#VALUE!	#VALUE!
373	EFE28217.1;WP_014262161.1	6	6	5.917	57136.3	1.19811	0.260759	0.212965	0.546746	Mg chelatase-like protein [Filifactor alocis ATCC 35896] [EFE28217.1,WP_014262161.1]	23398.8	25749.4	86199.1	41228.9	16921.3	18084.8	40502.3	23876.9	45162.8	41104.2	49193.1	74902.8	38004.1	NA	16149.8	37935.9	11961.7	40762.2	17804.9	16505.8	16860.8	115094	9965.54	22762.1	43894.2	26295.5	18579.9	43550.6	25691.5	14838.6	10.7536	10.8493	12.0576	11.32	10.4295	10.496	11.3023	10.7738	11.4112
374	EFE28219.1;WP_014262159.1	2	2	1.993	16189.6	0.962707	-0.0548318	0.661112	0.841893	transcriptional regulator, Rrf2 family [Filifactor alocis ATCC 35896] [EFE28219.1,WP_014262159.1]	NA	NA	NA	NA	NA	NA	NA	27520.8	63352.7	NA	NA	38532.1	NA	NA	18966.5	NA	NA	NA	53774.6	NA	NA	NA	32047	NA	NA	32780.4	32495.3	NA	NA	41552.3	#VALUE!	#VALUE!	#VALUE!	#VALUE!	#VALUE!	#VALUE!	#VALUE!	10.9158	11.7496
375	EFE28220.1;WP_014262158.1	22	22	22.903	43879.5	0.665667	-0.587128	0.0120269	0.163281	cysteine desulfurase NifS [Filifactor alocis ATCC 35896] [EFE28220.1,WP_014262158.1]	570060	568645	457144	581014	736682	405567	344986	506841	535896	450056	326718	391833	610404	555478	615847	408208	1.11671e+06	561515	835103	653537	817643	622352	1.79304e+06	460961	1.30797e+06	896809	908635	427022	431353	603803	13.9466	13.9442	13.7259	13.9657	14.2031	13.6062	13.4444	13.8291	13.8848
376	EFE28221.1;WP_014262157.1	11	11	13.735	15632.9	0.600296	-0.736254	0.014571	0.171637	Fe-S iron-sulfur cluster assembly protein, NifU family [Filifactor alocis ATCC 35896] [EFE28221.1,WP_014262157.1]	1.09034e+06	1.04357e+06	895554	1.85467e+06	3.04597e+06	1.58935e+06	2.38428e+06	1.52208e+06	1.87021e+06	1.30228e+06	1.67715e+06	1.59595e+06	2.06903e+06	1.90447e+06	1.33689e+06	3.12866e+06	3.15766e+06	1.55371e+06	3.17288e+06	2.92843e+06	2.92875e+06	1.74738e+06	9.39032e+06	1.6177e+06	1.78332e+06	3.72123e+06	3.45497e+06	1.72536e+06	1.33773e+06	2.86476e+06	14.5951	14.5513	14.3983	15.1264	15.6225	14.972	15.3776	14.9287	15.1347
377	EFE28229.1;WP_041250763.1	5	5	4.985	36948.8	1.11256	0.153886	0.990471	1.00426	biotin--[acetyl-CoA-carboxylase] ligase [Filifactor alocis ATCC 35896] [EFE28229.1,WP_041250763.1]	37197.5	75124.5	44294.1	31547.8	76218.8	62286.4	73144.7	126032	134360	34944.5	33273.2	41065.7	50954.5	92695.6	93702.8	NA	9742.3	14302.9	52766.1	69068.4	97681.7	25723.7	70170.4	31247.4	45836.4	40533.5	60267.9	26361.1	42619.7	91786.1	11.2171	11.92	11.3918	11.0524	11.9345	11.7326	11.8933	12.4374	12.5014
378	EFE28230.1;WP_014262149.1	6	6	5.915	27710.5	0.836774	-0.257091	0.221112	0.551746	pantothenate kinase [Filifactor alocis ATCC 35896] [EFE28230.1,WP_014262149.1]	272975	180063	181345	107751	131952	120046	103548	165640	119287	94031.8	98206.9	106364	152707	120815	163171	97294.5	64037.9	57729.9	120240	148406	310639	103929	241988	106697	137682	96608.7	131989	109173	132333	222199	13.2103	12.7942	12.8013	12.2807	12.4833	12.3888	12.2409	12.7107	12.3824
379	EFE28231.1;WP_014262148.1	4	4	3.988	36142.2	2.07327	1.05191	0.0634744	0.30814	TIM-barrel protein, nifR3 family [Filifactor alocis ATCC 35896] [EFE28231.1,WP_014262148.1]	16304.6	36263.9	21243.1	NA	5459.71	NA	13699.1	14643.9	15278.3	NA	NA	NA	NA	25823.8	NA	10270.5	6965.45	NA	NA	11757.9	NA	NA	NA	NA	NA	NA	5563.83	5723.52	8972.24	NA	10.3924	11.1917	10.6569	#VALUE!	9.2983	#VALUE!	10.2182	10.2849	10.3273
380	EFE28232.1;WP_014262147.1	11	11	11.964	18109.5	1.1788	0.23732	0.438141	0.713315	transcription elongation factor GreA [Filifactor alocis ATCC 35896] [EFE28232.1,WP_014262147.1]	671939	1.03001e+06	1.02066e+06	892635	1.15974e+06	914893	738315	712578	783538	868012	886575	911460	737544	1.28819e+06	1.12035e+06	3.88588e+06	1.51177e+06	1.07108e+06	929065	973076	1.01705e+06	417654	1.36254e+06	907814	694629	879393	970409	756531	978099	1.5407e+06	14.1111	14.5382	14.5291	14.3951	14.6569	14.4197	14.2053	14.1698	14.2647
381	EFE28239.1	5	5	4.972	33192.3	1.35647	0.439853	0.596664	0.808677	hypothetical protein HMPREF0389_00153 [Filifactor alocis ATCC 35896]	28419.3	78393.5	43809.9	NA	NA	NA	380044	373543	396558	269951	465674	465295	314632	417327	318794	89688.9	45155.5	38328.4	322526	250039	364550	25550.5	51786.2	43337.7	180618	154000	255528	NA	NA	NA	10.948	11.9626	11.3808	#VALUE!	#VALUE!	#VALUE!	13.5412	13.5239	13.5837
382	EFE28244.2	11	11	11.957	32733.2	0.989464	-0.0152804	0.5674	0.794558	DNA adenine methylase [Filifactor alocis ATCC 35896]	227664	298432	298613	NA	NA	NA	NA	NA	NA	NA	NA	NA	152718	NA	NA	NA	NA	NA	345325	277009	353518	NA	NA	11981.9	NA	NA	NA	NA	NA	NA	13.0288	13.2994	13.3001	#VALUE!	#VALUE!	#VALUE!	#VALUE!	#VALUE!	#VALUE!
383	EFE28245.1	6	6	5.975	50598.8	0.923099	-0.115443	0.604149	0.806539	hypothetical protein HMPREF0389_00160 [Filifactor alocis ATCC 35896]	70671	126134	147839	NA	NA	NA	NA	NA	NA	NA	NA	NA	38790.2	NA	NA	NA	NA	NA	95529.1	98605.4	117399	NA	NA	NA	NA	NA	NA	NA	NA	NA	11.8589	12.4382	12.597	#VALUE!	#VALUE!	#VALUE!	#VALUE!	#VALUE!	#VALUE!
384	EFE28261.1;WP_014262126.1	7	6	6.975	43469.2	2.4526	1.29431	0.142416	0.458134	hypothetical protein HMPREF0389_00176 [Filifactor alocis ATCC 35896] [EFE28261.1,WP_014262126.1]	73602.7	96991.6	69070.4	NA	NA	NA	125088	177665	242048	11476.5	19527.8	33183	NA	NA	NA	20892.2	57213	50069.4	NA	NA	NA	19541.9	36529	29663.2	17002.5	40972.3	55432.2	NA	NA	NA	11.8996	12.1755	11.836	#VALUE!	#VALUE!	#VALUE!	12.4299	12.7808	13.09
385	EFE28274.1;WP_014262115.1	13	12	12.961	53586.5	0.770738	-0.375688	0.269178	0.589103	divergent AAA domain protein [Filifactor alocis ATCC 35896] [EFE28274.1,WP_014262115.1]	169773	169991	118233	NA	NA	NA	89417.7	65509.8	138271	129146	138442	146824	NA	NA	NA	230393	321494	273126	NA	NA	NA	186884	435065	244179	136307	150125	138814	NA	NA	NA	12.7354	12.7366	12.3736	#VALUE!	#VALUE!	#VALUE!	12.0942	11.7831	12.5301
386	EFE28275.1;WP_014262114.1;EFE28738.1	9	9	8.86	65031.4	13.4611	3.75073	#DIV/0!	#DIV/0!	DNA topoisomerase [Filifactor alocis ATCC 35896] [EFE28275.1,WP_014262114.1]	291241	199896	138032	NA	NA	NA	NA	NA	NA	NA	NA	NA	NA	NA	NA	NA	NA	NA	NA	NA	NA	NA	NA	15579.9	NA	NA	NA	NA	NA	NA	13.2751	12.8987	12.5284	#VALUE!	#VALUE!	#VALUE!	#VALUE!	#VALUE!	#VALUE!
387	EFE28277.2;WP_041250944.1	9	9	10.96	30337.2	#DIV/0!	#DIV/0!	#DIV/0!	#DIV/0!	hypothetical protein HMPREF0389_00192 [Filifactor alocis ATCC 35896]	902977	1.11448e+06	971601	NA	NA	NA	NA	NA	NA	NA	NA	NA	NA	NA	NA	NA	NA	NA	NA	NA	NA	NA	NA	NA	NA	NA	NA	NA	NA	NA	14.4066	14.617	14.4798	#VALUE!	#VALUE!	#VALUE!	#VALUE!	#VALUE!	#VALUE!
388	EFE28278.1;WP_014262111.1	3	3	2.938	455033	0.435994	-1.19762	0.215319	0.54927	helicase C-terminal domain protein [Filifactor alocis ATCC 35896] [EFE28278.1,WP_014262111.1]	22970.2	25692.4	NA	NA	3097.01	NA	2075.26	NA	NA	NA	NA	696.96	NA	NA	NA	NA	NA	NA	NA	12536.2	NA	NA	NA	51158	NA	NA	NA	NA	NA	11350.7	10.7351	10.8471	#VALUE!	#VALUE!	8.73134	#VALUE!	8.33099	#VALUE!	#VALUE!
389	EFE28301.1;WP_041250760.1	13	13	16.936	48749.2	1.40357	0.489098	0.598073	0.807853	hypothetical protein HMPREF0389_00216 [Filifactor alocis ATCC 35896] [EFE28301.1,WP_041250760.1]	1.61528e+06	1.63619e+06	1.34705e+06	131825	126091	115556	537652	674796	723904	1.06064e+06	1.65692e+06	1.96247e+06	1.13511e+06	913225	690272	952250	615053	344873	1.17862e+06	1.13228e+06	880741	628779	594451	717968	299548	510135	659821	297312	333484	480149	14.9882	15.001	14.8066	12.4824	12.4379	12.3507	13.8881	14.1153	14.1856
390	EFE28302.2	2	2	1.978	27933.6	0.621378	-0.686457	0.366372	0.656518	hypothetical protein HMPREF0389_00217 [Filifactor alocis ATCC 35896]	NA	NA	NA	18854.1	54048.4	27254.8	0	NA	NA	NA	NA	14682.7	12498.7	NA	NA	NA	NA	NA	46705	45913	NA	NA	NA	NA	NA	19984.7	24017	NA	NA	NA	#VALUE!	#VALUE!	#VALUE!	10.5376	11.5908	10.9061	0	#VALUE!	#VALUE!
391	EFE28304.2;WP_014262085.1	4	4	3.988	38711.6	0.845599	-0.241954	#DIV/0!	#DIV/0!	hypothetical protein HMPREF0389_00219 [Filifactor alocis ATCC 35896] [EFE28304.2,WP_014262085.1]	NA	NA	44223.1	NA	NA	NA	66986.7	98966.5	67025	NA	62473.2	69746.2	NA	55391.1	45875.4	NA	NA	NA	NA	75491.9	NA	NA	NA	NA	NA	NA	NA	NA	NA	NA	#VALUE!	#VALUE!	11.3902	#VALUE!	#VALUE!	#VALUE!	11.8054	12.1957	11.806
392	EFE28307.1;WP_014262083.1	6	6	5.982	30293.1	1.56837	0.649268	0.0225828	0.217938	putative TIGR01619 family protein [Filifactor alocis ATCC 35896] [EFE28307.1,WP_014262083.1]	170782	342482	307395	301841	217842	152075	171241	168108	349254	130487	111808	196108	101451	311492	237804	93335.1	NA	NA	120215	156656	91199.2	NA	NA	189024	NA	80238.4	200079	96858.3	93947.3	178111	12.7413	13.4371	13.329	13.3108	12.9847	12.6253	12.744	12.7255	13.4567
393	EFE28308.2;WP_014262082.1	67	65	78.74	66706.9	2.6807	1.42261	0.131375	0.447793	hypothetical protein HMPREF0389_00223 [Filifactor alocis ATCC 35896] [EFE28308.2,WP_014262082.1]	1.40636e+07	1.61744e+07	1.47848e+07	149235	620943	97542.8	1.02291e+07	1.28014e+07	1.61031e+07	6.91744e+06	7.49589e+06	8.93399e+06	1.27398e+07	2.83913e+07	2.39897e+07	2.17421e+07	2.03842e+07	1.37925e+07	8.70999e+06	8.86916e+06	1.38843e+07	NA	NA	NA	2.72796e+06	3.3016e+06	3.80333e+06	532532	430886	529650	17.1522	17.2921	17.2023	12.6064	14.0321	12.1812	16.8339	17.0582	17.2877
394	EFE28310.1;WP_014262080.1	63	63	88.484	48005.7	1.91683	0.93872	0.0302496	0.230761	hypothetical protein HMPREF0389_00225 [Filifactor alocis ATCC 35896] [EFE28310.1,WP_014262080.1]	8.68605e+07	1.31265e+08	9.17962e+07	1.98649e+07	1.46701e+07	2.56828e+07	1.03037e+08	1.05482e+08	2.13268e+08	1.49671e+07	2.16885e+07	3.93635e+07	4.23648e+07	1.43115e+08	6.70452e+07	1.18436e+08	8.91442e+07	5.21453e+07	2.16138e+07	1.81736e+07	1.79216e+07	6.87141e+07	6.06307e+06	1.21761e+08	1.61939e+07	6.57132e+07	8.46497e+07	1.72914e+07	1.80219e+07	2.39106e+07	18.973	19.3859	19.0282	17.4976	17.1945	17.7545	19.1437	19.1672	19.8712
395	EFE28311.1;WP_014262079.1	42	42	61.705	50884.5	1.95805	0.969417	0.0266384	0.226993	CoA binding domain protein [Filifactor alocis ATCC 35896] [EFE28311.1,WP_014262079.1]	5.43749e+07	4.32503e+07	4.20686e+07	1.00472e+07	6.03686e+06	1.8108e+07	4.41581e+07	7.22239e+07	9.57299e+07	1.19389e+07	1.17699e+07	1.95857e+07	2.78799e+07	6.03488e+07	3.4853e+07	1.74951e+07	4.38682e+07	3.41658e+07	1.44651e+07	1.42462e+07	2.34028e+07	4.05023e+07	9.03823e+06	4.18494e+07	4.38218e+06	1.98607e+07	2.241e+07	8.3327e+06	9.05488e+06	1.30502e+07	18.5046	18.2757	18.248	16.816	16.3065	17.405	18.2964	18.7884	19.0702
396	EFE28328.2;WP_014262062.1	3	3	2.991	10601.8	#DIV/0!	#DIV/0!	#DIV/0!	#DIV/0!	addiction module antitoxin, RelB/DinJ family [Filifactor alocis ATCC 35896] [EFE28328.2,WP_014262062.1]	66755.3	105677	142641	NA	NA	NA	78224	NA	48661.1	NA	NA	NA	NA	52863.3	57383.4	66918.4	6811.08	33822.4	NA	NA	NA	NA	NA	NA	NA	NA	NA	NA	NA	NA	11.8019	12.2613	12.5612	#VALUE!	#VALUE!	#VALUE!	11.9605	#VALUE!	11.4858
397	EFE28346.2	5	5	4.978	62958.9	0.651276	-0.618658	0.275708	0.587346	repeat protein [Filifactor alocis ATCC 35896]	NA	NA	NA	NA	NA	NA	NA	NA	NA	NA	NA	NA	NA	NA	NA	266907	113447	59744.2	NA	NA	NA	NA	NA	NA	NA	NA	NA	173888	199437	302422	#VALUE!	#VALUE!	#VALUE!	#VALUE!	#VALUE!	#VALUE!	#VALUE!	#VALUE!	#VALUE!
398	EFE28354.2;WP_014262036.1	22	22	23.924	99556.4	1.33261	0.414254	0.0234736	0.221205	alanine--tRNA ligase [Filifactor alocis ATCC 35896] [EFE28354.2,WP_014262036.1]	426434	585733	436624	504990	520834	480112	929544	589730	643875	343302	468900	393994	435353	702188	490050	214829	456944	338176	450481	420700	387600	348882	175720	478322	432964	309681	360001	296004	255535	567351	13.6564	13.9738	13.68	13.8254	13.8563	13.7749	14.4356	13.9806	14.0684
399	EFE28355.1;WP_014262035.1	3	3	2.935	42256.3	1.18569	0.245732	0.141552	0.457189	tRNA (5-methylaminomethyl-2-thiouridylate)-methyltransferase [Filifactor alocis ATCC 35896] [EFE28355.1,WP_014262035.1]	6337.2	19897.1	13963.6	11748.5	NA	NA	NA	NA	NA	8049.39	10189.2	17372.4	7570.21	12927.7	16503.6	10016.7	15075.6	NA	3285.53	8984.21	NA	NA	NA	22415.9	NA	1046.09	NA	NA	NA	16857.4	9.44734	10.5915	10.2374	10.0646	#VALUE!	#VALUE!	#VALUE!	#VALUE!	#VALUE!
400	EFE28356.1;WP_014262034.1	19	19	20.9	54210.4	0.87807	-0.187593	0.445546	0.716631	cysteine--tRNA ligase [Filifactor alocis ATCC 35896] [EFE28356.1,WP_014262034.1]	737843	804709	641862	825077	1.16981e+06	831082	642010	706654	791059	565467	497866	516587	998864	1.29582e+06	940652	565072	1.08137e+06	921528	837999	895394	1.29934e+06	769532	1.91625e+06	1.00505e+06	997312	921330	832272	531633	454919	573267	14.2046	14.2914	14.0653	14.3164	14.6655	14.3236	14.0655	14.1614	14.2743
401	EFE28359.1;WP_014262031.1	2	2	1.994	129681	1.74259	0.801237	0.220301	0.55144	transcription-repair coupling factor [Filifactor alocis ATCC 35896] [EFE28359.1,WP_014262031.1]	NA	1050.92	NA	868.779	NA	NA	NA	NA	4184.47	NA	NA	1510.01	1635.33	10501.5	13183.4	NA	NA	NA	4155.33	1339.03	NA	0	6825.19	3334.22	NA	NA	0	NA	2143.05	3802.73	#VALUE!	7.65057	#VALUE!	7.46024	#VALUE!	#VALUE!	#VALUE!	#VALUE!	9.03228
402	EFE28360.1;WP_083799661.1	43	42	54.766	41609.9	1.32876	0.410077	0.0306975	0.229801	PPIC-type PPIASE domain protein [Filifactor alocis ATCC 35896] [EFE28360.1,WP_083799661.1]	8.10543e+06	9.26535e+06	5.90151e+06	5.89652e+06	6.57989e+06	6.25651e+06	5.91421e+06	5.64444e+06	5.0376e+06	2.9634e+06	4.46589e+06	4.35814e+06	5.3358e+06	1.17163e+07	6.669e+06	8.82645e+06	4.38178e+06	3.77298e+06	3.28464e+06	3.69207e+06	7.15005e+06	3.23935e+06	7.21185e+06	4.36306e+06	4.0207e+06	4.43416e+06	4.67185e+06	3.89861e+06	3.88206e+06	5.88849e+06	16.6012	16.7349	16.2839	16.283	16.3927	16.3423	16.286	16.2393	16.1256
403	EFE28364.1;WP_014262028.1	26	25	27.773	87908.8	2.10442	1.07342	7.16089e-08	2.86794e-05	endopeptidase La [Filifactor alocis ATCC 35896] [EFE28364.1,WP_014262028.1]	613103	650388	449504	488445	617738	699805	512706	640237	518313	408484	583225	586522	352022	731931	419620	258911	369715	317332	223943	211569	199909	230193	348075	345329	305923	204766	171095	194799	276252	208346	14.0194	14.0785	13.709	13.7921	14.027	14.1517	13.8406	14.0627	13.8515
404	EFE28365.1;WP_014262027.1	4	4	3.985	23362.8	0.831532	-0.266156	0.190941	0.529218	ribosome biogenesis GTP-binding protein YsxC [Filifactor alocis ATCC 35896] [EFE28365.1,WP_014262027.1]	24136.9	43991.6	44494.2	20790.9	15568.3	17791	NA	29570	29718.8	NA	16160.1	24140	NA	17709.6	32689.1	36369.3	27655.9	19858.9	NA	NA	25296.3	NA	NA	NA	28397.5	NA	NA	41240.5	36942.1	28728.7	10.7846	11.3849	11.3963	10.6354	10.3461	10.4796	#VALUE!	10.9877	10.9927
405	EFE28368.1;WP_014262024.1	7	7	8.906	58943.4	1.06801	0.0949211	0.344681	0.633232	Na/Pi-cotransporter II-like protein [Filifactor alocis ATCC 35896] [EFE28368.1,WP_014262024.1]	173022	234568	155813	117852	102360	121727	175709	163021	151742	103231	133816	149357	134924	181760	167772	150575	160820	154990	125320	144640	81734.8	152305	259765	175157	111115	170879	138632	120888	103407	122178	12.7543	13.0586	12.6496	12.3703	12.2294	12.4027	12.7697	12.6948	12.6231
406	EFE28371.1;WP_014262021.1	4	4	3.952	42887.6	0.462414	-1.11274	0.00333762	0.0835447	aminotransferase, class V [Filifactor alocis ATCC 35896] [EFE28371.1,WP_014262021.1]	19124.2	24092.4	30689.9	NA	16987.5	21040.1	NA	NA	NA	NA	27929.3	36203.4	21305.5	31230.9	35177.8	NA	NA	NA	20387	20155.5	NA	46945.2	114785	86437.9	81523.9	57141	51271.6	46416.5	NA	45379.3	10.5519	10.7828	11.0248	#VALUE!	10.4334	10.6473	#VALUE!	#VALUE!	#VALUE!
407	EFE28372.1;WP_014262020.1	6	6	6.972	44232.5	0.957817	-0.0621785	0.57169	0.795006	thiamine biosynthesis/tRNA modification protein ThiI [Filifactor alocis ATCC 35896] [EFE28372.1,WP_014262020.1]	32833	37673.7	35097.8	10825	37967.5	23421.5	35047.1	72886.9	68354.6	24825.1	30508.5	56656.3	24093.9	40015.9	42864	NA	63046.5	78002.7	45105.4	51871.7	32424	31268.1	91469.3	41137.8	29616.3	45712.9	34567.2	31696.7	34234.9	57180.7	11.0923	11.2299	11.159	9.98276	11.2376	10.7546	11.1576	11.8898	11.8256
408	EFE28376.1;WP_014262016.1	11	11	11.949	32418.3	1.34541	0.428044	0.550245	0.791286	ribokinase [Filifactor alocis ATCC 35896] [EFE28376.1,WP_014262016.1]	47226.6	66510.5	41949.7	53087.6	137315	89109.6	37416.7	57961.9	42161.3	167661	265227	286361	36958.2	74657.1	61115.8	7846.18	37959.9	44020.6	55191.7	64421.6	69605.8	43556.7	227007	34626.3	56352.2	66545	68544	28146.7	27290.7	29009.3	11.4559	11.7983	11.3374	11.5728	12.5232	12.0908	11.223	11.6607	11.3424
409	EFE28377.1;WP_014262015.1	7	7	6.979	14481	1.3157	0.395835	0.693	0.855305	RbsD/FucU transport family protein [Filifactor alocis ATCC 35896] [EFE28377.1,WP_014262015.1]	82776.6	69030.1	59730.7	NA	NA	NA	129908	115702	107016	453195	593849	994111	126756	186537	155280	21999.9	106471	90786.7	164065	139876	NA	241917	261383	NA	151820	232677	99947.6	87902.8	99111.2	189938	12.017	11.8354	11.6907	#VALUE!	#VALUE!	#VALUE!	12.4677	12.3519	12.2739
410	EFE28378.1;WP_014262014.1	7	7	6.913	55236.7	1.61716	0.693466	0.601323	0.809513	ABC transporter, ATP-binding protein [Filifactor alocis ATCC 35896] [EFE28378.1,WP_014262014.1]	NA	NA	NA	NA	8271.04	NA	NA	13013	NA	36793	36275.7	76713	NA	NA	NA	NA	4514.54	12450.9	4602.47	13096.1	NA	13315.3	11264.9	NA	20266.8	19276.8	24822	24868.7	25791.3	8798.88	#VALUE!	#VALUE!	#VALUE!	#VALUE!	9.71366	#VALUE!	#VALUE!	10.1669	#VALUE!
411	EFE28380.1;WP_014262012.1	35	35	47.829	31882.3	1.47891	0.564537	0.135915	0.451733	sugar-binding domain protein [Filifactor alocis ATCC 35896] [EFE28380.1,WP_014262012.1]	6.85127e+06	7.06356e+06	5.36451e+06	1.40184e+07	1.75343e+07	1.07657e+07	1.39664e+07	1.00819e+07	9.83223e+06	4.42005e+07	3.30827e+07	2.43245e+07	8.27311e+06	1.00495e+07	5.11929e+06	1.74424e+07	9.99256e+06	8.6771e+06	1.22131e+07	1.0831e+07	1.72836e+07	3.49433e+06	1.02536e+07	5.54671e+06	6.97556e+06	4.38857e+06	5.49208e+06	1.31973e+07	1.02146e+07	1.57982e+07	16.4331	16.4636	16.1885	17.149	17.3728	16.885	17.1453	16.8194	16.7943
412	EFE28383.1;WP_014262009.1	8	7	7.926	49200.9	0.802759	-0.316961	0.384358	0.670742	peptidase M16 inactive domain protein [Filifactor alocis ATCC 35896] [EFE28383.1,WP_014262009.1]	70897.7	92974.7	61303.5	56032.1	46730.8	38349.4	42855.2	71048.6	34908.8	7663.23	6920.17	22490.9	46239.3	55599.7	58913.4	71478	43265.8	41171.9	34011.1	32608.5	45907.9	77943.4	205137	84793.4	39771	37831.1	38764.1	35365.6	36703.3	52711.2	11.8621	12.1332	11.7167	11.6268	11.4453	11.2476	11.3587	11.8643	11.1536
413	EFE28384.1;WP_014262008.1	6	6	6.959	50171.3	1.09968	0.13709	0.211712	0.547037	peptidase M16 inactive domain protein [Filifactor alocis ATCC 35896] [EFE28384.1,WP_014262008.1]	98181.5	87575.7	67424.1	67832.3	75851.3	65200.6	86381.7	109519	81382.1	54432.9	79610	96622.2	52766.1	73307	82635.3	152600	77895.2	58470.2	32253.1	45782.2	NA	83856.9	165696	130079	63739.6	44713.8	71319	45401	55458.5	77316.5	12.1877	12.0734	11.8119	11.8179	11.9297	11.7784	12.0597	12.297	12.0001
414	EFE28386.1;WP_014262006.1	2	2	1.994	35351.3	5.47075	2.45174	0.834864	0.943196	S-adenosyl-methyltransferase MraW [Filifactor alocis ATCC 35896] [EFE28386.1,WP_014262006.1]	NA	NA	NA	22814.5	NA	30776.4	0	0	0	2624.96	1012.16	184.974	NA	41607.8	33859.1	8.26202	4232.16	NA	NA	NA	NA	3936.19	NA	2102.72	2343.12	NA	5362.36	543.889	0	332.525	#VALUE!	#VALUE!	#VALUE!	10.7283	#VALUE!	11.0277	0	0	0
415	EFE28388.1;WP_014262004.1	16	16	15.945	89369	0.951014	-0.072461	0.99276	1.00278	putative stage V sporulation protein D [Filifactor alocis ATCC 35896] [EFE28388.1,WP_014262004.1]	122610	134841	103161	117980	175470	108070	98541.1	93523.7	80112.8	63725.1	90781.3	88088.4	77863.5	80878.2	61637.8	91213.3	98429.8	59158	75964.7	80987.4	105537	112015	118855	190893	198836	54830.8	81844.2	53823	63749	86679.4	12.4099	12.505	12.2372	12.3714	12.7684	12.2837	12.1914	12.1391	11.9843
416	EFE28389.1;WP_014262003.1	12	12	11.929	50239.9	0.205512	-2.28271	0.0314721	0.229174	UDP-N-acetylmuramoyl-tripeptide--D-alanyl-D-alanine ligase [Filifactor alocis ATCC 35896] [EFE28389.1,WP_014262003.1]	70124.6	181500	88619.7	84979.3	105066	107501	44543.5	49706.4	59880.5	53403.3	96085.2	87176	70488.5	103321	80307.6	24074.4	51154.9	44543.2	58291.7	104965	148303	689506	185815	2.86213e+06	50073.9	47646.7	125197	83623	66524.5	127467	11.8512	12.8022	12.0853	12.0433	12.2555	12.2784	11.3974	11.507	11.6933
417	EFE28391.1;WP_014262001.1	16	16	16.905	50692.6	1.31641	0.396608	0.100674	0.391457	UDP-N-acetylmuramoyl-L-alanine--D-glutamate ligase [Filifactor alocis ATCC 35896] [EFE28391.1,WP_014262001.1]	256061	329396	276163	428355	736674	566597	535420	462359	490970	403903	620628	828348	163945	280907	245861	452185	647812	518466	222539	212616	65775.9	543295	237717	519825	299838	398525	296773	456554	475068	446494	13.1463	13.3982	13.2219	13.6609	14.203	13.9406	13.884	13.7372	13.7973
418	EFE28393.1;WP_014261999.1	6	6	5.975	40277.1	1.48479	0.570261	0.0400498	0.252598	undecaprenyldiphospho-muramoylpentapeptide beta-N-acetylglucosaminyltransferase [Filifactor alocis ATCC 35896] [EFE28393.1,WP_014261999.1]	67991.3	72716.2	71121.5	29669.9	NA	36320.3	56615.2	82315.5	99588.5	44164.1	78700.6	129588	22107	73055	64278.6	161926	71526	67272.2	20432.7	24962.5	NA	48756.3	52473.9	104595	30772.8	18756.9	35005.6	42024.9	57284.1	100503	11.8203	11.8875	11.8653	10.991	#VALUE!	11.1933	11.6372	12.0115	12.2019
419	EFE28394.2;WP_014261998.1	4	4	3.981	32794.1	1.1036	0.142223	0.972229	0.995851	POTRA domain protein, FtsQ-type [Filifactor alocis ATCC 35896] [EFE28394.2,WP_014261998.1]	59372.2	132736	98162.3	38814	36195.2	57053.6	33923.9	NA	32176.2	NA	52529	69058.1	NA	57131.4	62538.4	NA	39039.4	29274.4	NA	53534.3	NA	NA	48763.2	59005.2	NA	NA	NA	NA	45294.3	NA	11.6847	12.4893	12.1875	11.2597	11.1898	11.6449	11.125	#VALUE!	11.0721
420	EFE28398.1;WP_014261994.1	37	37	43.834	39122.4	1.20885	0.273636	0.193623	0.531138	cell division protein FtsZ [Filifactor alocis ATCC 35896] [EFE28398.1,WP_014261994.1]	4.38144e+06	8.69325e+06	6.20813e+06	4.0451e+06	2.79544e+06	3.64985e+06	5.30622e+06	3.56236e+06	5.39583e+06	2.23915e+06	5.83338e+06	5.58073e+06	2.99752e+06	6.06832e+06	4.02217e+06	4.04434e+06	4.72548e+06	2.22929e+06	4.26991e+06	3.74494e+06	2.00724e+06	3.76065e+06	1.9136e+06	5.19363e+06	2.95824e+06	2.89508e+06	4.35094e+06	4.23208e+06	4.69943e+06	5.07382e+06	15.986	16.6712	16.3345	15.9062	15.5366	15.8033	16.1775	15.7791	16.1943
421	EFE28399.1;WP_014261993.1	5	5	4.985	18584.2	1.10346	0.142031	0.353753	0.643992	transcriptional regulator NrdR [Filifactor alocis ATCC 35896] [EFE28399.1,WP_014261993.1]	97807.2	107981	89966.4	35987.9	49801.1	69612.7	83933.8	198036	152286	94135.4	82087.5	134113	58897.8	118334	91639.7	59420.3	112126	87731.3	44162.9	57093	76058.1	73609.7	NA	168237	25077	39150.4	74818.7	155939	100463	140110	12.1839	12.2829	12.1003	11.1841	11.5089	11.8438	12.0309	12.8894	12.6267
422	EFE28409.1;WP_014261983.1	8	8	9.956	17404.8	1.04769	0.0672125	0.562787	0.795048	hypothetical protein HMPREF0389_00324 [Filifactor alocis ATCC 35896] [EFE28409.1,WP_014261983.1]	179555	124348	205078	132192	376712	255264	146892	170328	260542	155174	127551	263784	156479	319204	212463	102050	267966	273074	208606	188141	114805	157189	55102.6	241724	173777	286463	332661	144955	116204	352992	12.7914	12.424	12.9243	12.4852	13.5324	13.1432	12.5906	12.7386	13.1637
423	EFE28410.1;WP_014261982.1	16	16	17.911	46108.6	1.0846	0.117169	0.279056	0.589773	transcription termination factor NusA [Filifactor alocis ATCC 35896] [EFE28410.1,WP_014261982.1]	588696	930881	631809	546023	437373	563759	582284	521847	573046	370093	754646	579998	535376	696260	498641	649189	456869	431236	553660	664437	489442	255778	392359	364736	969468	544631	712062	532165	430424	451390	13.9788	14.437	14.0495	13.9036	13.6817	13.9355	13.9679	13.8583	13.9519
424	EFE28411.1;WP_014261981.1	2	2	1.994	10934.3	#DIV/0!	#DIV/0!	#DIV/0!	#DIV/0!	hypothetical protein HMPREF0389_00326 [Filifactor alocis ATCC 35896] [EFE28411.1,WP_014261981.1]	NA	NA	NA	NA	NA	NA	NA	NA	24607.2	NA	NA	NA	NA	NA	NA	NA	NA	NA	NA	NA	NA	NA	NA	NA	NA	NA	NA	NA	NA	NA	#VALUE!	#VALUE!	#VALUE!	#VALUE!	#VALUE!	#VALUE!	#VALUE!	#VALUE!	10.8039
425	EFE28412.1;WP_014261980.1	4	4	3.988	11945.9	0.729366	-0.455285	0.122753	0.433149	ribosomal protein L7Ae [Filifactor alocis ATCC 35896] [EFE28412.1,WP_014261980.1]	91072.6	166857	140924	NA	NA	NA	105980	137447	107907	58795.8	113230	116646	102360	215972	146029	64144.1	104484	120732	98721.2	124493	156965	97520.5	492051	150917	141240	140836	234292	117123	103222	108800	12.1126	12.718	12.5491	#VALUE!	#VALUE!	#VALUE!	12.2642	12.5241	12.2822
426	EFE28413.1;WP_014261979.1	38	37	41.842	83995.4	1.08464	0.117213	0.656669	0.837566	translation initiation factor IF-2 [Filifactor alocis ATCC 35896] [EFE28413.1,WP_014261979.1]	1.24838e+06	947370	972776	715277	1.68591e+06	1.00173e+06	1.35295e+06	1.09067e+06	1.40523e+06	607748	1.11517e+06	1.03419e+06	853302	1.87486e+06	1.06563e+06	2.57639e+06	1.47859e+06	766296	868208	1.26544e+06	1.14285e+06	796267	1.58628e+06	1.29997e+06	827787	1.11281e+06	1.8317e+06	956664	908887	797778	14.7305	14.4546	14.4811	14.1736	15.031	14.5104	14.8109	14.5954	14.8489
427	EFE28414.1;WP_014261978.1	5	5	4.978	13912.4	0.898766	-0.153983	0.713745	0.866227	ribosome-binding factor A [Filifactor alocis ATCC 35896] [EFE28414.1,WP_014261978.1]	43073	67889.2	52990.2	NA	NA	NA	82613	45283.5	40792.5	79693.8	57651	51833.6	71815.2	87417.6	73348.8	189025	69534.4	89409	48643.2	54833.6	NA	71875.8	306219	66180.1	54942.5	108678	93292.1	45006	28010.9	21779.3	11.3638	11.8188	11.571	#VALUE!	#VALUE!	#VALUE!	12.0151	11.4138	11.3094
428	EFE28415.1;WP_014261977.1	4	4	3.974	36139.8	0.66212	-0.594836	0.451243	0.722892	DHHA1 domain protein [Filifactor alocis ATCC 35896] [EFE28415.1,WP_014261977.1]	21576.7	NA	18601.1	NA	12562.3	NA	NA	19382.4	19779.2	17443.5	NA	25119.3	NA	28350.1	31689.9	NA	20745.7	18881.4	19236.7	21671.5	NA	22046.2	98272.6	NA	15432.2	16218.5	NA	NA	NA	NA	10.6725	#VALUE!	10.5241	#VALUE!	10.1316	#VALUE!	#VALUE!	10.5653	10.5855
429	EFE28418.1;WP_014261974.1	3	3	4.985	10098.3	1.01568	0.0224404	0.885519	0.967668	ribosomal protein S15 [Filifactor alocis ATCC 35896] [EFE28418.1,WP_014261974.1]	2.96317e+06	3.28452e+06	3.78827e+06	6.59116e+06	6.96937e+06	4.77119e+06	3.84431e+06	2.61837e+06	3.67298e+06	5.97355e+06	3.04009e+06	4.25968e+06	5.15603e+06	3.76146e+06	3.41033e+06	4.86268e+06	5.71917e+06	4.92087e+06	4.84673e+06	3.48787e+06	6.10458e+06	3.01813e+06	4.17024e+06	2.7581e+06	5.4981e+06	4.90394e+06	4.80928e+06	4.38472e+06	2.4684e+06	5.80226e+06	15.5949	15.6979	15.8406	16.3944	16.4502	16.0713	15.8553	15.4712	15.8097
430	EFE28419.1;WP_014261973.1	32	32	36.853	80700.4	0.884549	-0.176987	0.194653	0.53214	polyribonucleotide nucleotidyltransferase [Filifactor alocis ATCC 35896] [EFE28419.1,WP_014261973.1]	1.05061e+06	1.03534e+06	663611	1.24196e+06	1.16043e+06	1.2825e+06	958595	1.35575e+06	1.31252e+06	1.46028e+06	1.67105e+06	1.80944e+06	1.1158e+06	1.32395e+06	865028	887071	1.47083e+06	1.224e+06	1.00366e+06	1.06973e+06	1.7658e+06	845166	1.6059e+06	1.1116e+06	1.48612e+06	1.67886e+06	1.70631e+06	1.11332e+06	1.57288e+06	1.53778e+06	14.558	14.5434	14.0986	14.7254	14.6574	14.7575	14.4664	14.813	14.7806
431	EFE28420.2;WP_014261972.1	28	28	34.87	28661.6	0.675729	-0.565483	0.000132343	0.0106007	ribosomal protein S2 [Filifactor alocis ATCC 35896] [EFE28420.2,WP_014261972.1]	3.12226e+06	3.04449e+06	2.71585e+06	2.21806e+06	2.02434e+06	1.64358e+06	1.75146e+06	2.05799e+06	2.30196e+06	1.38907e+06	1.35669e+06	2.25828e+06	2.62447e+06	1.61191e+06	1.77488e+06	1.61414e+06	1.84258e+06	1.5871e+06	3.09431e+06	2.69021e+06	2.65701e+06	2.71773e+06	3.47234e+06	2.0226e+06	5.01299e+06	3.59772e+06	2.62513e+06	2.71567e+06	2.78831e+06	3.04969e+06	15.6472	15.622	15.5078	15.3053	15.2139	15.0055	15.0691	15.2304	15.3424
432	EFE28421.1;WP_014261971.1	40	40	46.802	34255.2	0.625943	-0.675897	7.10825e-05	0.00711713	translation elongation factor Ts [Filifactor alocis ATCC 35896] [EFE28421.1,WP_014261971.1]	2.56548e+06	3.34692e+06	2.05849e+06	2.6757e+06	2.92395e+06	3.08038e+06	4.28121e+06	3.33454e+06	3.57066e+06	2.45634e+06	3.60947e+06	2.82481e+06	4.72607e+06	4.04069e+06	3.13659e+06	2.5176e+06	3.34284e+06	3.00267e+06	3.96804e+06	4.25928e+06	8.6002e+06	3.97085e+06	8.7844e+06	4.24317e+06	6.52079e+06	3.62167e+06	4.73817e+06	3.76281e+06	4.5783e+06	4.18733e+06	15.4508	15.7167	15.2306	15.4929	15.5816	15.6337	15.9629	15.713	15.7814
433	EFE28424.1;WP_014261968.1	3	3	2.987	13248.2	1.3823	0.467076	0.0707712	0.327675	iojap-like protein [Filifactor alocis ATCC 35896] [EFE28424.1,WP_014261968.1]	14577.9	11987.9	12291.4	5678.2	9159.95	17409.7	10895	28504.8	12586.1	18514	6139.48	14055.4	7789.57	13743.9	14894.9	NA	6146.63	20048.8	4933.09	2037.28	NA	7402.68	16433.4	3574.92	11605.7	NA	NA	18879	10231.1	10855.3	10.2804	10.0848	10.1098	9.33754	9.81574	10.4579	9.98921	10.951	10.1335
434	EFE28429.1;WP_014261963.1	5	5	5.976	37480.8	1.61947	0.695521	0.130296	0.446013	ABC transporter, ATP-binding protein [Filifactor alocis ATCC 35896] [EFE28429.1,WP_014261963.1]	116869	134184	73584.7	20924.7	52705.7	27730.2	NA	20640.5	20987.3	NA	33976.5	26944.3	54237.2	82979.8	57735.3	NA	37082.8	57188	36234.3	36854.9	50282.5	29227.5	32509.1	48763.2	26960.9	23566.5	NA	NA	18578.2	NA	12.362	12.5001	11.8993	10.6418	11.5656	10.9234	#VALUE!	10.6282	10.6448
435	EFE28432.1;WP_014261960.1	3	3	2.982	44421.3	0.863124	-0.212361	0.363247	0.656796	alanine racemase [Filifactor alocis ATCC 35896] [EFE28432.1,WP_014261960.1]	30242.1	63299	20078.4	NA	NA	NA	18606.1	NA	22963	NA	NA	NA	NA	NA	35456	NA	33317.3	31688	NA	NA	NA	47089.6	NA	NA	27854.4	NA	NA	28430.3	33244.2	48501.2	11.0101	11.7488	10.6005	#VALUE!	#VALUE!	#VALUE!	10.5244	#VALUE!	10.7348
436	EFE28434.1	37	37	47.767	34296.1	1.25643	0.329329	0.0269885	0.227556	amidinotransferase family protein [Filifactor alocis ATCC 35896]	2.51867e+07	3.42244e+07	2.17844e+07	4.31108e+07	6.32921e+07	4.71864e+07	3.15691e+07	2.58079e+07	3.00385e+07	2.79529e+07	2.90889e+07	2.52091e+07	3.35261e+07	4.77881e+07	2.99005e+07	3.76791e+07	4.12247e+07	3.44366e+07	3.33014e+07	2.49261e+07	3.60548e+07	2.52781e+07	3.02592e+07	2.66009e+07	2.94559e+07	2.44589e+07	2.19355e+07	2.45332e+07	2.64716e+07	3.04779e+07	17.735	18.0416	17.5898	18.2724	18.6564	18.3628	17.9608	17.7593	17.9111
437	EFE28436.1;WP_014261956.1	40	40	46.706	74913.4	0.900219	-0.151653	0.4315	0.711176	methionine--tRNA ligase [Filifactor alocis ATCC 35896] [EFE28436.1,WP_014261956.1]	2.96357e+06	3.11464e+06	1.95021e+06	1.07013e+06	1.03046e+06	794801	788190	702318	774693	730128	1.09079e+06	1.24425e+06	2.78345e+06	3.50038e+06	2.66539e+06	945484	1.19173e+06	975731	1.99169e+06	1.76094e+06	2.10822e+06	2.08197e+06	4.18334e+06	2.39816e+06	1.16691e+06	1.00606e+06	996536	798035	1.1969e+06	1.2812e+06	15.5951	15.6448	15.1766	14.5764	14.5387	14.279	14.2706	14.1553	14.2534
438	EFE28437.1;WP_014261955.1	7	7	7.969	29168	1.20276	0.266346	0.153716	0.47909	hydrolase, TatD family [Filifactor alocis ATCC 35896] [EFE28437.1,WP_014261955.1]	55763.6	55378.9	46513.7	46480.7	NA	68212.1	61818.5	66364.4	76467.3	72340.1	61817.9	94569	59816.7	64169.4	97319.7	153677	89371.8	102300	NA	59133.3	NA	57652.9	138955	NA	53860.2	39300.1	NA	42370.5	44327.8	NA	11.622	11.6151	11.4406	11.4399	#VALUE!	11.8235	11.7251	11.7961	11.9378
439	EFE28438.1;WP_014261954.1	5	5	4.968	50667.9	0.897099	-0.156661	0.326226	0.625136	stage II sporulation protein E [Filifactor alocis ATCC 35896] [EFE28438.1,WP_014261954.1]	42673.9	39688.9	50162.3	24851.9	22677.8	NA	26675.7	32328	NA	24663.1	36586.5	43013.9	27085.3	56458.2	39912.4	32087	23057.5	21990.3	27137.5	37085.7	33352.3	26559.7	54883.8	49013.3	35517.7	20761.4	32383.5	44005.1	45181.7	48844.4	11.3545	11.282	11.5162	10.8138	10.7223	#VALUE!	10.8847	11.0768	#VALUE!
440	EFE28440.2	27	27	32.855	54155	0.84647	-0.24047	0.268247	0.588674	asparagine--tRNA ligase [Filifactor alocis ATCC 35896]	2.5008e+06	1.64457e+06	1.70649e+06	1.40913e+06	1.84141e+06	1.30495e+06	1.20559e+06	1.46748e+06	1.68486e+06	1.02297e+06	1.28439e+06	1.83897e+06	1.91916e+06	1.61678e+06	1.56586e+06	1.49766e+06	1.6868e+06	1.01672e+06	1.38905e+06	1.23288e+06	2.0939e+06	1.29529e+06	3.68019e+06	1.00772e+06	2.93979e+06	2.10846e+06	1.54846e+06	1.71944e+06	1.7874e+06	1.41882e+06	15.4253	15.0061	15.0431	14.8516	15.1192	14.7748	14.6956	14.8922	15.0303
441	EFE28441.1;WP_014261951.1	26	26	34.847	41354.7	1.09597	0.132211	0.761702	0.898561	RecA protein [Filifactor alocis ATCC 35896] [EFE28441.1,WP_014261951.1]	2.89857e+06	5.33561e+06	3.61943e+06	716925	512561	564302	2.42548e+06	2.98504e+06	2.42538e+06	1.21409e+06	4.0242e+06	3.00486e+06	1.12252e+06	1.89961e+06	1.06588e+06	987938	1.22966e+06	657031	1.89139e+06	2.30813e+06	1.66397e+06	842692	782102	2.82954e+06	1.45264e+06	1.56837e+06	2.24966e+06	1.58487e+06	2.72235e+06	2.42181e+06	15.5729	16.1831	15.795	14.1759	13.8403	13.9365	15.3947	15.6023	15.3946
442	EFE28442.1;WP_014261950.1	6	6	5.934	37489.4	1.01546	0.0221282	0.992783	1.00154	tetrapyrrole methylase [Filifactor alocis ATCC 35896] [EFE28442.1,WP_014261950.1]	75407.6	68009.4	41289.2	NA	NA	NA	28984.3	73016.4	89107.4	32073.9	51316.5	90736.1	NA	NA	NA	NA	15704.3	NA	NA	NA	NA	NA	NA	NA	NA	NA	NA	25005.2	63356.9	78748.4	11.9238	11.8205	11.3215	#VALUE!	#VALUE!	#VALUE!	10.9677	11.8916	12.0907
443	EFE28443.1;WP_014261949.1	13	13	19.939	10290.9	1.05799	0.0813273	0.329596	0.624129	DNA-binding protein HU [Filifactor alocis ATCC 35896] [EFE28443.1,WP_014261949.1]	1.35413e+07	2.26204e+07	1.63584e+07	2.85569e+07	1.74679e+07	2.6266e+07	2.12873e+07	2.19101e+07	1.95042e+07	2.17175e+07	1.58645e+07	2.76817e+07	1.69308e+07	2.10091e+07	1.79369e+07	4.21448e+07	2.14204e+07	1.98071e+07	1.93238e+07	1.54136e+07	1.0049e+07	1.64202e+07	2.82769e+07	1.11155e+07	9.66212e+06	1.12865e+07	1.83778e+07	3.71796e+07	3.42938e+07	3.56262e+07	17.1144	17.6275	17.3034	17.8606	17.369	17.7769	17.5668	17.5956	17.4793
444	EFE28444.2;WP_014261948.1	15	15	14.941	19031.7	1.29416	0.372013	0.357482	0.649304	peptidyl-prolyl cis-trans isomerase, cyclophilin-type [Filifactor alocis ATCC 35896] [EFE28444.2,WP_014261948.1]	258465	409011	373732	305935	360158	230312	373251	149526	212969	149335	299275	325625	208539	343500	217096	1.27534e+06	276423	121449	334111	277990	96213	142581	261018	194821	194989	305092	274320	344869	267385	340726	13.1557	13.6146	13.5244	13.3243	13.4874	13.0403	13.5232	12.6084	12.962
445	EFE28445.1;WP_014261947.1	5	5	4.985	35192.5	1.10535	0.144509	0.529333	0.786633	ribosomal protein L11 methyltransferase [Filifactor alocis ATCC 35896] [EFE28445.1,WP_014261947.1]	46814.6	61098.4	57520.2	26769.1	36886.6	40982.9	35253.1	111285	51966.3	23070.6	35666.7	37746.9	29257.5	47673.2	45890.3	NA	53914.5	72695.7	38747.9	50358.5	49980.7	22964.5	92982.4	NA	25913.6	37425.4	43414.9	34661.4	37360.4	42982.1	11.4471	11.7134	11.653	10.8881	11.2088	11.3141	11.1635	12.313	11.5515
446	EFE28446.1;WP_014261946.1	3	3	2.991	28473.3	0.664925	-0.588737	#DIV/0!	#DIV/0!	RNA methyltransferase, RsmE family [Filifactor alocis ATCC 35896] [EFE28446.1,WP_014261946.1]	NA	NA	NA	NA	NA	NA	NA	NA	14698.6	NA	NA	NA	NA	NA	NA	NA	NA	2504.22	NA	NA	NA	NA	NA	NA	NA	12935.9	NA	NA	NA	NA	#VALUE!	#VALUE!	#VALUE!	#VALUE!	#VALUE!	#VALUE!	#VALUE!	#VALUE!	10.2887
447	EFE28447.2;WP_049770192.1	2	2	1.994	49168.9	0.658251	-0.603291	0.565607	0.797626	NlpC/P60 family protein [Filifactor alocis ATCC 35896] [EFE28447.2,WP_049770192.1]	4732.23	2623.29	3556.28	14805.2	10818.7	10341.8	NA	2011.93	NA	NA	NA	6950.94	NA	5308.65	4388.77	NA	NA	NA	11502.5	11690.9	NA	2956.9	34168.5	8942.24	NA	NA	4860.88	2370.54	3158.29	NA	9.1553	8.56533	8.86962	10.2959	9.98218	9.93709	#VALUE!	8.3	#VALUE!
448	EFE28451.1;WP_014261941.1	7	7	6.965	31432.5	0.689307	-0.536781	0.19819	0.538137	TIGR00159 family protein [Filifactor alocis ATCC 35896] [EFE28451.1,WP_014261941.1]	98801.5	160064	103126	79669.1	121155	83051.5	127177	173485	86623.1	68716.8	108980	80115.8	118976	122446	115698	248483	200155	308029	178561	198438	248296	150779	378096	144952	536658	49531.9	152599	117915	75739.1	94201.8	12.194	12.6765	12.2369	11.9788	12.398	12.0204	12.4465	12.757	12.0625
449	EFE28452.1;WP_014261940.1	17	17	20.902	45257.5	1.24432	0.315355	0.455388	0.72518	hypothetical protein HMPREF0389_00367 [Filifactor alocis ATCC 35896] [EFE28452.1,WP_014261940.1]	419892	533266	362799	109568	259376	234103	156061	243689	186462	102261	132253	199258	107370	186000	121773	41468.8	596493	592690	123048	164989	118106	328986	424776	554217	96620	107636	154400	108661	86534.3	188411	13.6409	13.8799	13.4948	12.2974	13.1592	13.0567	12.6511	13.0968	12.8291
450	EFE28453.1;WP_014261939.1	19	19	20.83	49201.6	0.891846	-0.165133	0.71913	0.871441	phosphoglucosamine mutase [Filifactor alocis ATCC 35896] [EFE28453.1,WP_014261939.1]	242274	319623	193329	385217	611714	373444	261764	329568	183322	213725	325375	247025	318099	274245	210773	1.0647e+06	287776	285261	306444	327338	629923	445016	704104	778894	400416	155435	308439	144556	178952	200673	13.091	13.368	12.8653	13.5547	14.0172	13.5237	13.1683	13.3987	12.8121
451	EFE28455.1;WP_041250924.1	7	7	6.96	32921.5	1.15379	0.206383	0.281559	0.588849	hypothetical protein HMPREF0389_00370 [Filifactor alocis ATCC 35896]	29058.4	43812.1	37862.1	53427.2	86933.8	44822.7	20790.2	22785	35604.1	28498	24529.9	43526	36532.6	76402.4	43066.9	28368.4	90482.6	73336.5	43954.7	NA	NA	23936.5	119836	35945.1	12035.4	30671.4	25789.7	44204.5	34387.9	23994.9	10.9702	11.3808	11.2349	11.5792	12.066	11.4036	10.6354	10.727	11.1734
452	EFE28456.1;WP_014261936.1	2	2	1.994	16333.4	#DIV/0!	#DIV/0!	#DIV/0!	#DIV/0!	ACT domain protein [Filifactor alocis ATCC 35896] [EFE28456.1,WP_014261936.1]	NA	NA	NA	NA	182589	NA	NA	NA	NA	NA	NA	NA	NA	NA	NA	NA	NA	NA	NA	NA	NA	NA	NA	NA	NA	NA	NA	NA	NA	NA	#VALUE!	#VALUE!	#VALUE!	#VALUE!	12.8081	#VALUE!	#VALUE!	#VALUE!	#VALUE!
453	EFE28457.1;WP_014261935.1	5	5	4.951	67458.8	1.7594	0.815081	0.020994	0.205076	DNA primase [Filifactor alocis ATCC 35896] [EFE28457.1,WP_014261935.1]	18982.2	34605.6	26908.7	NA	NA	NA	14226.3	17564.9	10744.6	12919.8	21324	18694.1	20158.8	39266.2	16702.5	9331.34	11250.2	6778.18	15686.9	12620.1	8307.43	6112.69	7614.41	12772.7	NA	NA	NA	NA	11009.7	NA	10.5444	11.1449	10.8934	#VALUE!	#VALUE!	#VALUE!	10.256	10.4668	9.97531
454	EFE28458.1;WP_014261934.1	15	15	19.91	42847.2	1.40371	0.489244	0.0260435	0.226748	RNA polymerase sigma factor RpoD [Filifactor alocis ATCC 35896] [EFE28458.1,WP_014261934.1]	628540	779072	471245	1.91862e+06	425535	437754	568289	492020	540410	530870	573143	513734	664589	971281	686518	772675	732687	388455	599922	468512	303877	381474	284386	371491	471739	731651	592458	480695	641425	416879	14.0443	14.259	13.7563	15.1603	13.6542	13.6826	13.9435	13.7994	13.8932
455	EFE28459.1;WP_014261933.1	7	7	7.976	19403.8	1.09021	0.1246	0.411136	0.693305	hypothetical protein HMPREF0389_00374 [Filifactor alocis ATCC 35896] [EFE28459.1,WP_014261933.1]	485681	771343	688025	808188	771762	962940	599905	489133	602886	357007	411390	523954	595750	1.16839e+06	833383	939028	682053	513201	606619	569587	1.0477e+06	346923	778336	464025	275696	488746	494590	725717	728803	936080	13.7865	14.249	14.1347	14.2957	14.2496	14.4709	13.9977	13.7935	14.0026
456	EFE28461.1;WP_014261932.1	4	4	4.983	6873.3	0.773248	-0.370997	0.603171	0.807927	ribosomal protein S21 [Filifactor alocis ATCC 35896] [EFE28461.1,WP_014261932.1]	261410	486741	401643	808260	1.18436e+06	723065	447015	658904	594604	547118	455779	428814	375350	536119	695612	1.45301e+06	597470	497718	518834	728123	642757	185732	1.33251e+06	321589	2.85699e+06	607989	836595	452105	572853	559634	13.167	13.7886	13.5965	14.2958	14.6779	14.1844	13.7035	14.0915	13.9888
457	EFE28462.1;WP_014261931.1	8	7	9.942	16686.9	1.12487	0.169757	0.930469	0.974256	YqeY-like protein [Filifactor alocis ATCC 35896] [EFE28462.1,WP_014261931.1]	346913	259759	649174	1.3033e+06	358718	215346	426469	195485	169945	372727	238980	209299	299639	314652	310476	1.68175e+06	304399	292039	236509	236065	435613	439509	809117	263084	304761	207628	256129	671414	459847	391427	13.45	13.1607	14.0766	14.7736	13.4834	12.9731	13.6564	12.8764	12.7364
458	EFE28465.1;WP_014261928.1	3	3	2.959	60472.3	1.31121	0.390896	0.454746	0.7256	hypothetical protein HMPREF0389_00380 [Filifactor alocis ATCC 35896] [EFE28465.1,WP_014261928.1]	5270.51	23176.9	NA	NA	NA	NA	NA	NA	10294.8	NA	NA	NA	7851.52	12178.9	16916.1	NA	15088	NA	NA	5385.42	NA	NA	16289.3	7995.93	NA	NA	NA	NA	NA	NA	9.26303	10.7441	#VALUE!	#VALUE!	#VALUE!	#VALUE!	#VALUE!	#VALUE!	9.93254
459	EFE28466.1;WP_014261927.1	5	5	5.982	43924.5	1.28993	0.367295	0.0489905	0.27063	DEAD/DEAH box helicase [Filifactor alocis ATCC 35896] [EFE28466.1,WP_014261927.1]	NA	33260.9	53294.2	31550.7	57991.3	NA	57327.7	55793.8	56057.6	NA	24031.2	57419.9	NA	57563.5	65829.5	65002.7	68736.7	42348.1	39665.7	40888.1	27883.2	59477.5	53384.1	27451.7	37993.4	29134.9	21991.6	54325.9	39877.7	50481.7	#VALUE!	11.1053	11.5767	11.0525	11.6612	#VALUE!	11.6497	11.6226	11.6273
460	EFE28467.2;WP_014261926.1	5	5	5.897	52507.4	1.37951	0.464153	0.130001	0.446912	hypothetical protein HMPREF0389_00382 [Filifactor alocis ATCC 35896] [EFE28467.2,WP_014261926.1]	36057.8	47646.3	37656.6	15371.2	14440.7	10815.1	11988.5	15029.4	12191.8	5433.53	NA	15324.1	9031.08	47580.5	25837	34598.4	15512.6	3528.4	10086.9	12758.7	NA	5226.88	61056.3	25646.3	5203.08	8522.4	3617.6	3812.51	10008.8	22000.8	11.186	11.4647	11.2294	10.3334	10.271	9.98184	10.0849	10.3109	10.1017
461	EFE28468.1;WP_014261925.1	10	10	10.96	26541.3	0.561887	-0.831647	0.000152488	0.0111039	response regulator receiver domain protein [Filifactor alocis ATCC 35896] [EFE28468.1,WP_014261925.1]	144230	141539	138049	61968.3	161032	104571	100650	166310	102463	63859.5	105905	146008	162936	145204	128465	93000.8	94652.3	92716.3	109326	153578	157054	143076	246150	176365	184453	215973	154035	282263	316630	416246	12.5723	12.5535	12.5285	11.7275	12.6825	12.2508	12.2126	12.7148	12.2304
462	EFE28470.1;WP_014261923.1	4	4	3.98	133124	0.0533644	-4.22798	0.00735843	0.125406	DNA polymerase III, alpha subunit [Filifactor alocis ATCC 35896] [EFE28470.1,WP_014261923.1]	9034.5	9817.66	11671.1	5745.24	4736.13	5281.84	5129.63	5606.46	7730.39	NA	4248.38	6498.8	NA	5157.13	7763.58	NA	3082.84	4268.58	NA	NA	NA	138767	6150.38	545701	NA	NA	NA	12213.9	7525.04	7516.75	9.80195	9.88509	10.058	9.34927	9.15612	9.26518	9.23594	9.32482	9.64606
463	EFE28471.1;WP_014261922.1	9	9	8.973	34892.6	1.02688	0.0382668	0.56198	0.795311	6-phosphofructokinase [Filifactor alocis ATCC 35896] [EFE28471.1,WP_014261922.1]	41363.7	61208.1	54948.7	59766.5	64093.6	41949	36653.8	90332.2	32691.2	21781.1	20717.1	46079.5	21352.7	43889	37400.2	NA	39420.1	27468	NA	29763.8	NA	31060.3	45300.8	41795.2	13110.2	22026.9	18279.9	60001.7	61398.7	101801	11.3233	11.7152	11.6073	11.6913	11.7612	11.3374	11.2024	12.1044	11.088
464	EFE28472.1;WP_014261921.1	17	17	17.846	63910.5	1.21498	0.280932	0.152616	0.48128	pyruvate kinase [Filifactor alocis ATCC 35896] [EFE28472.1,WP_014261921.1]	232602	131119	114959	154528	222462	171338	98764	139677	129427	54197.3	60744	80362.1	115686	178342	137676	NA	81706.9	50245.4	95505	101146	58032.3	59596.4	78910.1	118014	34950.6	51241.1	28610.9	154390	197345	273601	13.0502	12.477	12.3455	12.6413	13.0057	12.7445	12.1936	12.5402	12.464
465	EFE28473.1;WP_014261920.1	8	8	7.976	43986.9	0.553684	-0.852866	0.044838	0.264083	site-specific recombinase, phage integrase family [Filifactor alocis ATCC 35896] [EFE28473.1,WP_014261920.1]	NA	NA	NA	NA	NA	NA	NA	16884.5	13628.9	NA	9422.82	33701.9	NA	NA	NA	NA	9914.17	16893.1	13153.5	NA	NA	41682.8	27182.3	54027.1	NA	NA	NA	27799.7	17727.2	30075.8	#VALUE!	#VALUE!	#VALUE!	#VALUE!	#VALUE!	#VALUE!	#VALUE!	10.4273	10.2131
466	EFE28475.1;WP_014261918.1	28	28	32.869	65141.2	1.01951	0.0278771	0.945519	0.983586	arginine--tRNA ligase [Filifactor alocis ATCC 35896] [EFE28475.1,WP_014261918.1]	726906	871004	604344	756019	735069	1.00688e+06	1.38374e+06	991845	823239	504113	813403	887127	744280	1.12053e+06	728090	489538	957617	807499	730649	670628	852726	590501	1.04253e+06	853550	874617	836085	1.07838e+06	685526	613234	948320	14.1897	14.3705	14.005	14.229	14.2009	14.5155	14.8334	14.5005	14.3141
467	EFE28478.1;WP_014261915.1	4	4	3.988	15882.2	0.938178	-0.0920669	0.709839	0.86542	prepilin-type cleavage/methylation N-terminal domain protein [Filifactor alocis ATCC 35896] [EFE28478.1,WP_014261915.1]	NA	19107.9	5869.75	NA	84350.5	NA	43076.5	22061.9	13069.2	46134.7	102820	87767.3	NA	NA	NA	NA	NA	NA	35722	82545.5	NA	NA	163330	20887.7	NA	41313.8	40819.3	22083.9	20334.8	25178	#VALUE!	10.551	9.37071	#VALUE!	12.0359	#VALUE!	11.3639	10.6948	10.1712
468	EFE28480.1;WP_014261913.1	9	9	9.94	14827.9	1.12316	0.167566	0.243094	0.57609	hypothetical protein HMPREF0389_00395 [Filifactor alocis ATCC 35896] [EFE28480.1,WP_014261913.1]	388105	735083	453587	794684	858115	577810	686360	542961	454835	872905	629449	578851	828321	1.10765e+06	621085	702611	284298	196001	782797	558706	754350	302222	1.3666e+06	309225	501271	443623	529470	NA	NA	47408.6	13.5622	14.2009	13.7181	14.2788	14.3556	13.9601	14.1323	13.8979	13.7208
469	EFE28481.1;WP_014261912.1	13	13	15.941	26040	1.04016	0.0568102	0.841113	0.944925	DNA-binding regulatory protein, YebC/PmpR family [Filifactor alocis ATCC 35896] [EFE28481.1,WP_014261912.1]	993983	1.67737e+06	1.26464e+06	1.25324e+06	1.98377e+06	1.21109e+06	1.00759e+06	872456	831896	635237	909397	624199	862004	924592	758045	4.84421e+06	1.13907e+06	1.10843e+06	801961	736638	1.26272e+06	1.11428e+06	3.93557e+06	1.42646e+06	902295	661154	797201	1.02691e+06	782153	1.23063e+06	14.5026	15.0259	14.7434	14.7344	15.1937	14.7002	14.5162	14.3722	14.3246
470	EFE28482.1;WP_014261911.1	14	14	14.948	47621.8	1.11427	0.156098	0.287308	0.594661	hypothetical protein HMPREF0389_00397 [Filifactor alocis ATCC 35896] [EFE28482.1,WP_014261911.1]	262782	173550	201905	87177.2	87185.4	75493.3	190390	184040	262782	170495	214322	197897	110624	202498	293355	197723	136776	254831	128937	95292.5	65292.9	214747	326007	276242	133176	45265.5	77221.1	226364	259427	128705	13.1722	12.7574	12.9087	12.0688	12.0689	11.9249	12.85	12.8161	13.1722
471	EFE28483.1;WP_014261910.1	3	3	2.989	10115	0.982826	-0.0249918	0.849195	0.946043	ACT domain protein [Filifactor alocis ATCC 35896] [EFE28483.1,WP_014261910.1]	NA	95745.1	64632.5	76593.9	NA	64223.2	51203.8	61909.1	75986.6	47778.7	NA	93452.3	77309	NA	102225	94894.4	96311.3	54367.3	55989.7	53473	44368.4	NA	142301	101016	NA	NA	NA	64123.6	NA	76276	#VALUE!	12.1626	11.7696	11.9394	#VALUE!	11.7633	11.5367	11.7266	11.9315
472	EFE28484.1;WP_014261909.1	14	14	13.951	25406.3	1.38011	0.46478	0.0704108	0.329819	phosphoribosylaminoimidazolesuccinocarboxamide synthase [Filifactor alocis ATCC 35896] [EFE28484.1,WP_014261909.1]	341442	709074	413739	758833	585619	598084	759251	832245	1.1738e+06	210179	299821	293177	558766	801023	614531	763173	721580	445620	442630	431008	319737	327852	652771	702891	340437	304262	307254	478660	446020	502091	13.4341	14.1649	13.6261	14.2327	13.9736	13.9946	14.2332	14.325	14.6689
473	EFE28486.2;WP_014261907.1	6	6	5.91	85174.8	0.65361	-0.613499	0.0668439	0.318702	DNA gyrase/topoisomerase IV, A subunit [Filifactor alocis ATCC 35896] [EFE28486.2,WP_014261907.1]	16130.4	32372.7	17510	13580.3	NA	13235	19257.2	17253.5	19745.7	10321.9	22046.2	24046.6	12456.7	21398.7	28918.6	NA	17351.2	14636.4	20832.9	12739.9	NA	23073.7	70251.1	30554.3	NA	NA	NA	NA	22632.1	20898.6	10.3816	11.0782	10.4637	10.2095	#VALUE!	10.1838	10.5588	10.4489	10.5838
474	EFE28487.1;WP_014261906.1	4	4	3.981	75758.8	0.83986	-0.251778	0.522776	0.781238	DNA gyrase, B subunit, C-terminal domain protein [Filifactor alocis ATCC 35896] [EFE28487.1,WP_014261906.1]	21414.8	29707.3	20510.3	4876.48	NA	NA	NA	12521.7	NA	NA	NA	NA	NA	18135.8	10217.3	NA	8925.57	6645.43	11556	11145.1	NA	14780.5	42385.4	26355.8	8742.86	NA	NA	NA	15731.7	10018.9	10.665	10.9923	10.6218	9.18533	#VALUE!	#VALUE!	#VALUE!	10.1284	#VALUE!
475	EFE28488.1;WP_014261905.1	3	3	2.991	27281.9	1.77872	0.830836	0.165076	0.498965	NlpC/P60 family protein [Filifactor alocis ATCC 35896] [EFE28488.1,WP_014261905.1]	20815.8	58253	57197.6	27106.6	NA	46757.4	41516.2	88672.3	70104	NA	NA	NA	NA	27544.9	NA	7249.94	NA	NA	NA	5016.06	NA	NA	36371.9	NA	NA	NA	NA	15312.8	44907.5	23543.2	10.6366	11.6657	11.6474	10.9007	#VALUE!	11.4459	11.327	12.0859	11.8509
476	EFE28489.2;WP_014261904.1	13	13	13.878	68761.2	0.403169	-1.31054	0.000894793	0.0398183	GTP-binding protein TypA [Filifactor alocis ATCC 35896] [EFE28489.2,WP_014261904.1]	28732.7	31540.7	21207.1	14179.1	13080.4	16331.4	38225.2	47987.2	40064.6	26138.2	58590.7	32469.1	28893.9	62076.3	62267.4	73331.4	35163.7	33577.1	44215.8	33758.2	30514.9	42173.3	95322.3	49245.7	163570	151116	254180	53483.4	96377.4	83772.4	10.9589	11.0522	10.6552	10.2527	10.172	10.394	11.2444	11.4718	11.2914
477	EFE28491.1;WP_014261902.1	17	16	16.907	105995	0.206372	-2.27668	0.415165	0.695705	excinuclease ABC, A subunit [Filifactor alocis ATCC 35896] [EFE28491.1,WP_014261902.1]	NA	8462	NA	86633.7	140187	NA	11908.9	22773.3	35136.4	20198.7	27299.8	9326.63	NA	15203.5	13808	NA	NA	9956.33	10595.3	12638	NA	172169	18114.4	961564	127884	88830.3	64572	NA	567.137	NA	#VALUE!	9.73649	#VALUE!	12.0626	12.5439	#VALUE!	10.0782	10.7265	11.1601
478	EFE28492.1;WP_014261901.1	4	4	3.939	75462.1	#DIV/0!	#DIV/0!	#DIV/0!	#DIV/0!	excinuclease ABC, B subunit [Filifactor alocis ATCC 35896] [EFE28492.1,WP_014261901.1]	NA	NA	NA	NA	NA	NA	NA	NA	NA	NA	NA	NA	NA	NA	NA	NA	NA	NA	NA	NA	NA	NA	12521.4	NA	21626.5	41126.4	94928.8	3499.45	5529.36	NA	#VALUE!	#VALUE!	#VALUE!	#VALUE!	#VALUE!	#VALUE!	#VALUE!	#VALUE!	#VALUE!
479	EFE28493.1;WP_014261900.1	12	12	15.818	30549.2	1.49413	0.579309	0.350574	0.639659	hypothetical protein HMPREF0389_00408 [Filifactor alocis ATCC 35896] [EFE28493.1,WP_014261900.1]	172421	211223	210664	939190	1.46802e+06	1.14563e+06	383625	527451	291179	196647	366899	433736	464351	1.36872e+06	1.18124e+06	96690.2	89195.4	45467.2	847649	1.0476e+06	664091	74631.7	155948	269980	72254.8	281510	379069	169189	139828	178247	12.7508	12.9538	12.9512	14.4459	14.8926	14.6446	13.5506	13.869	13.2748
480	EFE28496.1;WP_014261897.1	3	3	2.985	40583.5	1.09694	0.133483	0.29276	0.601284	hypothetical protein HMPREF0389_00411 [Filifactor alocis ATCC 35896] [EFE28496.1,WP_014261897.1]	110472	90995.6	57564.9	133983	89926.4	111205	50041.5	37532.3	55610.8	53715.7	100406	106211	152521	196129	146379	NA	35498.2	28915.4	193938	148348	146096	NA	7640.33	NA	NA	42555.6	30918.6	NA	42934.7	55568.5	12.3057	12.1117	11.6538	12.4986	12.0999	12.3123	11.5138	11.2261	11.6193
481	EFE28499.2	43	42	50.795	53975.9	0.980431	-0.0285126	0.122941	0.43191	hypothetical protein HMPREF0389_00414 [Filifactor alocis ATCC 35896]	5.95878e+06	4.81248e+06	3.52127e+06	3.86447e+06	3.57687e+06	3.28946e+06	2.55863e+06	2.39414e+06	2.47009e+06	3.79373e+06	3.65786e+06	3.86858e+06	6.89974e+06	7.33436e+06	4.95472e+06	991063	1.63706e+06	1.39426e+06	1.00582e+07	9.747e+06	1.36775e+07	272525	960297	461820	1.6007e+06	2.56967e+06	2.05095e+06	1.22364e+06	1.29414e+06	1.62649e+06	16.2935	16.0799	15.7675	15.8605	15.7831	15.6994	15.4481	15.3817	15.4129
482	EFE28500.2;WP_014261893.1	25	24	26.904	25924.2	0.940653	-0.0882652	0.506745	0.770215	fimbrial assembly protein PilN [Filifactor alocis ATCC 35896] [EFE28500.2,WP_014261893.1]	852462	709883	629077	154834	412403	462674	638168	1.18135e+06	658049	731476	1.09926e+06	1.24299e+06	1.40506e+06	1.64117e+06	1.74499e+06	771356	466027	441445	1.41224e+06	2.08143e+06	2.96262e+06	126827	375190	138456	409539	903419	800965	459122	431875	701213	14.349	14.166	14.0452	12.6433	13.6229	13.7379	14.0595	14.6753	14.0902
483	EFE28503.1;WP_014261890.1	20	19	20.887	71520.1	#DIV/0!	#DIV/0!	#DIV/0!	#DIV/0!	prepilin-type cleavage/methylation N-terminal domain protein [Filifactor alocis ATCC 35896] [EFE28503.1,WP_014261890.1]	591366	742428	568979	NA	NA	NA	NA	NA	NA	NA	NA	NA	NA	NA	NA	NA	NA	NA	NA	NA	NA	NA	NA	NA	NA	NA	NA	NA	NA	NA	13.9833	14.2108	13.9447	#VALUE!	#VALUE!	#VALUE!	#VALUE!	#VALUE!	#VALUE!
484	EFE28504.1;WP_041250736.1	7	7	6.937	27516.5	#DIV/0!	#DIV/0!	#DIV/0!	#DIV/0!	hypothetical protein HMPREF0389_00419 [Filifactor alocis ATCC 35896]	351913	396686	182730	NA	NA	NA	NA	NA	NA	NA	NA	NA	NA	NA	NA	NA	NA	NA	NA	NA	NA	NA	NA	NA	NA	NA	NA	NA	NA	NA	13.4643	13.584	12.8089	#VALUE!	#VALUE!	#VALUE!	#VALUE!	#VALUE!	#VALUE!
485	EFE28505.1;WP_014261888.1	18	18	23.843	13287.9	#DIV/0!	#DIV/0!	#DIV/0!	#DIV/0!	prepilin-type cleavage/methylation N-terminal domain protein [Filifactor alocis ATCC 35896] [EFE28505.1,WP_014261888.1]	6.67039e+07	6.30043e+07	4.67465e+07	NA	790916	NA	NA	NA	59410.6	NA	NA	NA	NA	NA	NA	NA	NA	NA	NA	NA	NA	NA	NA	NA	NA	NA	NA	NA	NA	NA	18.7089	18.6519	18.3534	#VALUE!	14.2741	#VALUE!	#VALUE!	#VALUE!	11.6854
486	EFE28506.2;WP_049770191.1	8	8	9.969	40788.1	#DIV/0!	#DIV/0!	#DIV/0!	#DIV/0!	bacterial type II secretion system domain protein F [Filifactor alocis ATCC 35896]	NA	NA	NA	557226	NA	NA	NA	NA	NA	NA	NA	NA	NA	NA	NA	NA	NA	NA	NA	NA	NA	NA	NA	NA	NA	NA	NA	NA	NA	NA	#VALUE!	#VALUE!	#VALUE!	13.9239	#VALUE!	#VALUE!	#VALUE!	#VALUE!	#VALUE!
487	EFE28509.2;WP_014261886.1	6	5	6.979	7724.1	1.11506	0.157117	0.93061	0.973131	hypothetical protein HMPREF0389_00424 [Filifactor alocis ATCC 35896] [EFE28509.2,WP_014261886.1]	69227.5	52441.4	61079.7	483756	321125	368832	NA	NA	NA	49385.2	95195	131038	212321	NA	247095	NA	NA	NA	198765	261223	313681	NA	NA	NA	NA	NA	NA	80882.1	86141.5	82408.7	11.8383	11.5606	11.7131	13.7825	13.3727	13.5112	#VALUE!	#VALUE!	#VALUE!
488	EFE28510.2;WP_014261885.1	20	20	21.916	39300.6	1.25379	0.326292	0.419473	0.699996	twitching motility protein [Filifactor alocis ATCC 35896] [EFE28510.2,WP_014261885.1]	763347	597584	388121	744333	887528	961023	290250	408194	235137	706059	1.08858e+06	1.19374e+06	967750	1.84331e+06	1.50536e+06	69040.8	440321	395225	1.27384e+06	1.29615e+06	880177	191754	81736.9	532052	277912	565257	649937	349806	386349	685257	14.2386	13.9938	13.5622	14.2134	14.3893	14.4689	13.2716	13.6126	13.0611
489	EFE28511.1;WP_014261884.1	28	27	31.859	61515.4	1.02214	0.0315982	0.185828	0.518636	type II/IV secretion system protein [Filifactor alocis ATCC 35896] [EFE28511.1,WP_014261884.1]	600664	606284	475363	1.09594e+06	1.18305e+06	1.34401e+06	748418	858570	661533	590132	1.02832e+06	986029	1.54736e+06	1.66779e+06	1.39249e+06	477828	518419	500053	1.79596e+06	1.69168e+06	2.69659e+06	110229	182570	140129	554052	921659	1.17417e+06	392770	446218	513649	13.9989	14.0083	13.765	14.6003	14.6768	14.8043	14.2189	14.3562	14.0955
490	EFE28512.1;WP_014261883.1	3	3	2.991	16781.4	0.384817	-1.37775	0.635109	0.825848	hypothetical protein HMPREF0389_00427 [Filifactor alocis ATCC 35896] [EFE28512.1,WP_014261883.1]	NA	NA	NA	NA	NA	NA	NA	NA	NA	NA	6536.5	7382.83	30841.3	24536.5	NA	NA	NA	NA	59286.8	65546.6	92257.4	NA	NA	5595.42	NA	NA	NA	NA	2411.36	NA	#VALUE!	#VALUE!	#VALUE!	#VALUE!	#VALUE!	#VALUE!	#VALUE!	#VALUE!	#VALUE!
491	EFE28515.1;WP_014261880.1	4	4	4.978	9812.7	1.13322	0.180432	0.398407	0.686289	ribosomal protein L27 [Filifactor alocis ATCC 35896] [EFE28515.1,WP_014261880.1]	392089	735913	485635	1.6029e+06	1.08523e+06	1.49567e+06	864863	624408	549646	646814	656672	739507	727205	606068	885745	732856	1.08433e+06	398072	1.154e+06	678637	NA	342603	650060	361111	851442	542517	1.28696e+06	666294	437415	747842	13.5724	14.202	13.7864	14.9805	14.5905	14.9112	14.3635	14.0377	13.9102
492	EFE28516.1;WP_014261879.1	3	3	2.967	12526	1.52426	0.608111	0.267079	0.589341	hypothetical protein HMPREF0389_00431 [Filifactor alocis ATCC 35896] [EFE28516.1,WP_014261879.1]	NA	12415.4	12480	10005.9	12408.7	7515.98	15195.1	6331.24	15364.9	NA	NA	6607.78	NA	22676.9	34583.8	29348	10335.1	7631.3	6414.29	NA	NA	NA	NA	NA	7144.35	NA	12917.6	NA	11556.3	NA	#VALUE!	10.1198	10.125	9.90407	10.1193	9.61793	10.3219	9.4464	10.333
493	EFE28517.2;WP_014261878.1	8	8	9.902	11243.4	0.960999	-0.0573934	0.586538	0.804481	ribosomal protein L21 [Filifactor alocis ATCC 35896] [EFE28517.2,WP_014261878.1]	4.11214e+06	3.41191e+06	2.97356e+06	3.16658e+06	9.13357e+06	4.77315e+06	3.98109e+06	6.28829e+06	3.614e+06	5.94109e+06	3.7046e+06	4.06936e+06	4.67743e+06	4.64042e+06	3.34372e+06	1.09483e+07	4.41398e+06	5.99454e+06	3.60719e+06	4.25199e+06	7.25473e+06	4.05934e+06	8.59858e+06	4.19192e+06	5.67399e+06	5.12563e+06	5.62749e+06	3.94952e+06	3.48266e+06	6.04854e+06	15.9226	15.7359	15.5984	15.6613	16.7206	16.0717	15.8902	16.3473	15.7935
494	EFE28518.1;WP_014261877.1	24	24	31.846	23262.1	0.686953	-0.541717	0.00056341	0.0300861	uracil phosphoribosyltransferase [Filifactor alocis ATCC 35896] [EFE28518.1,WP_014261877.1]	1.60956e+06	1.64635e+06	1.88186e+06	2.42603e+06	2.85082e+06	2.59609e+06	1.93587e+06	2.9817e+06	2.53304e+06	2.5187e+06	2.38254e+06	2.64059e+06	2.7083e+06	1.8683e+06	2.20041e+06	3.52703e+06	2.55762e+06	3.38555e+06	3.60366e+06	3.2037e+06	3.44697e+06	2.95305e+06	6.97717e+06	2.50841e+06	2.60072e+06	4.1502e+06	4.28246e+06	3.45368e+06	2.84101e+06	2.92258e+06	14.9846	15.0072	15.1409	15.3949	15.5563	15.4627	15.1692	15.6011	15.4381
495	EFE28519.1;WP_014261876.1	7	7	8.915	16112.8	0.555257	-0.848772	0.00483993	0.0994047	ribose-5-phosphate isomerase B [Filifactor alocis ATCC 35896] [EFE28519.1,WP_014261876.1]	831899	1.38766e+06	1.02265e+06	1.22747e+06	2.10455e+06	1.66532e+06	95406	153144	108078	141872	193787	239215	1.18147e+06	1.49043e+06	993260	888544	173892	217910	1.49701e+06	1.48964e+06	2.36735e+06	1.25591e+06	2.13964e+06	1.44488e+06	1.02651e+06	1.03453e+06	1.8633e+06	824896	965515	1.0398e+06	14.3246	14.8363	14.5311	14.7136	15.2528	15.0187	12.159	12.6323	12.2838
496	EFE28520.1;WP_014261875.1	2	2	1.994	37731.7	0.406227	-1.29964	0.0244023	0.227282	Sua5/YciO/YrdC/YwlC family protein [Filifactor alocis ATCC 35896] [EFE28520.1,WP_014261875.1]	NA	NA	7228.19	NA	NA	7994.59	NA	NA	NA	NA	NA	NA	12008.2	NA	NA	NA	14606.4	NA	35999.1	48041.6	34942.6	NA	25538.1	10749	14182.4	19897.7	32548	9829.39	NA	NA	#VALUE!	#VALUE!	9.57889	#VALUE!	#VALUE!	9.67967	#VALUE!	#VALUE!	#VALUE!
497	EFE28521.1;WP_014261874.1	18	18	19.849	40323.8	1.16618	0.221796	0.150936	0.477863	peptide chain release factor 1 [Filifactor alocis ATCC 35896] [EFE28521.1,WP_014261874.1]	412098	486005	348895	551252	604354	406697	463560	342781	251266	472137	569417	401877	592366	710318	394406	732215	369179	233479	293284	352573	877930	178879	488076	183587	658255	349564	415696	351913	263079	356162	13.6222	13.7871	13.4557	13.9131	14.0051	13.609	13.7398	13.438	13.1274
498	EFE28523.1;WP_014261870.1	3	3	3.988	23862.5	0.861256	-0.215487	0.337567	0.630282	ribulose-phosphate 3-epimerase [Filifactor alocis ATCC 35896] [EFE28523.1,WP_014261870.1]	276806	357129	357330	NA	NA	95707	275156	292488	113330	379260	330151	311698	569410	429652	372405	NA	NA	NA	461820	280940	602015	358671	630464	384094	439122	173267	265239	282538	223970	357028	13.2242	13.479	13.4796	#VALUE!	#VALUE!	12.1622	13.2182	13.2793	12.3312
499	EFE28525.2;WP_014261868.1	31	31	36.856	70569.4	0.873027	-0.195901	0.310253	0.612099	kinase domain protein [Filifactor alocis ATCC 35896] [EFE28525.2,WP_014261868.1]	743663	772207	646526	1.22097e+06	1.47415e+06	1.11925e+06	864981	1.38718e+06	1.00031e+06	455348	658311	871603	673054	1.19834e+06	1.3105e+06	905504	952604	811342	790010	928618	1.34163e+06	704270	2.15571e+06	742313	780442	922473	1.11398e+06	1.10364e+06	897102	1.55173e+06	14.2125	14.2502	14.0725	14.7083	14.8967	14.6213	14.3636	14.8359	14.509
500	EFE28526.1;WP_014261867.1	11	11	12.954	28397.1	0.870684	-0.199778	0.302892	0.60959	serine/threonine phosphatase stp [Filifactor alocis ATCC 35896] [EFE28526.1,WP_014261867.1]	165011	265111	223310	217939	320859	286038	271780	349036	286312	168750	191194	224730	155007	335880	293092	365477	271909	242925	189467	201371	339476	230496	651775	256987	306950	248886	251320	256290	256290	359134	12.7069	13.1811	13.0095	12.9851	13.3719	13.257	13.2059	13.4561	13.258
501	EFE28527.1;WP_014261866.1	2	2	1.994	39404.7	1.0383	0.0542217	0.684576	0.852792	23S rRNA m2A2503 methyltransferase [Filifactor alocis ATCC 35896] [EFE28527.1,WP_014261866.1]	NA	7282.1	9678.04	NA	NA	NA	5776.5	8985.6	NA	NA	NA	NA	NA	NA	NA	NA	NA	NA	8819.76	NA	NA	NA	NA	13719.2	4306.91	4428.74	NA	5951.55	NA	8602.04	#VALUE!	9.58632	9.87076	#VALUE!	#VALUE!	#VALUE!	9.3547	9.79653	#VALUE!
502	EFE28531.1;WP_014261863.1	2	2	1.979	44093.3	0.213536	-2.22745	0.136966	0.451482	putative permease [Filifactor alocis ATCC 35896] [EFE28531.1,WP_014261863.1]	NA	37278.3	NA	NA	NA	NA	NA	NA	NA	NA	55479.6	NA	43332.9	NA	NA	19334.6	NA	NA	35831.4	46942.9	NA	NA	178496	NA	NA	466594	NA	NA	NA	NA	#VALUE!	11.2193	#VALUE!	#VALUE!	#VALUE!	#VALUE!	#VALUE!	#VALUE!	#VALUE!
503	EFE28532.2;WP_014261862.1	5	5	5.919	20368.9	0.537455	-0.895784	0.172398	0.511447	phosphoribosyl transferase domain protein [Filifactor alocis ATCC 35896] [EFE28532.2,WP_014261862.1]	12068.3	31842.9	30248.7	41368.3	64751.3	44491.4	30153.7	49044.5	29064.7	30279.9	35202.6	29805.2	22122.6	32083.5	30140.2	68675.6	36655.4	37907.5	30942.2	25267.4	39090.1	60846.9	160471	48134.4	35112	270446	79190.6	19719.2	20607.9	23768.4	10.0915	11.0617	11.0104	11.3234	11.7715	11.3962	11.0072	11.4936	10.9704
504	EFE28533.1;WP_014261861.1	35	34	40.837	50417.5	1.3189	0.399335	0.258086	0.58563	aminopeptidase I zinc metalloprotease (M18) [Filifactor alocis ATCC 35896] [EFE28533.1,WP_014261861.1]	913645	855318	1.22128e+06	928480	606708	922623	1.66534e+06	1.29167e+06	890795	1.15372e+06	1.15809e+06	1.50258e+06	1.13454e+06	NA	NA	3.65883e+06	2.82551e+06	3.45372e+06	1.36338e+06	1.59988e+06	805778	964037	784441	574861	796206	769269	999562	2.13811e+06	1.41938e+06	1.53682e+06	14.4183	14.3524	14.7086	14.4345	14.009	14.4281	15.0187	14.7646	14.393
505	EFE28534.1;WP_014261860.1	36	36	38.88	61861.9	0.959897	-0.0590478	0.969777	0.994611	peptidase, M20/M25/M40 family [Filifactor alocis ATCC 35896] [EFE28534.1,WP_014261860.1]	1.77239e+06	1.93362e+06	1.58224e+06	2.36002e+06	2.21009e+06	2.46641e+06	2.83604e+06	2.10382e+06	2.80291e+06	2.53203e+06	2.967e+06	3.03492e+06	2.17068e+06	2.2592e+06	1.89498e+06	2.22704e+06	2.88109e+06	2.61586e+06	2.42217e+06	2.10034e+06	1.87595e+06	2.33163e+06	4.47996e+06	2.28466e+06	1.32315e+06	1.79441e+06	1.66146e+06	2.84353e+06	3.12465e+06	3.37953e+06	15.081	15.1681	14.9675	15.3673	15.3017	15.4114	15.5511	15.2524	15.5393
506	EFE28538.1;WP_014261856.1	10	10	9.887	36035.2	1.31631	0.3965	0.230808	0.556859	HPr(Ser) kinase/phosphatase [Filifactor alocis ATCC 35896] [EFE28538.1,WP_014261856.1]	26707.6	21993.3	24659.1	28113.2	67298.4	46164.1	34183.6	66120.3	67494.2	86079.8	45284.8	86536.2	48006.9	101955	89787.1	8434.13	43959.3	44483.5	24973.6	20057.7	28462.4	55084.4	113836	42886.7	13612.6	24864.5	23805.2	37356.8	36274.2	53476.5	10.8859	10.6916	10.806	10.9371	11.81	11.4331	11.1326	11.7924	11.8129
507	EFE28539.1;WP_014261855.1	4	4	5.982	8780.6	0.821646	-0.283411	0.139318	0.453634	glutaredoxin [Filifactor alocis ATCC 35896] [EFE28539.1,WP_014261855.1]	575424	425646	917621	1.8273e+06	463315	607758	858179	350962	609406	83105.1	47096.9	60228.7	972636	822744	894385	4.23579e+06	570395	807371	654848	563602	386611	836606	1.03111e+06	524706	2.35709e+06	682197	789404	2.08331e+06	1.45388e+06	912288	13.956	13.6545	14.4227	15.1115	13.7393	14.0107	14.3557	13.4616	14.0134
508	EFE28542.1;WP_014261854.1	24	23	29.889	40318.4	0.767852	-0.3811	0.0794069	0.334763	aspartate-semialdehyde dehydrogenase [Filifactor alocis ATCC 35896] [EFE28542.1,WP_014261854.1]	1.64134e+06	1.53059e+06	1.17014e+06	1.60435e+06	4.21961e+06	2.72351e+06	2.08038e+06	2.02841e+06	1.82564e+06	1.31493e+06	1.8065e+06	1.77e+06	1.54803e+06	832294	587825	2.29642e+06	1.94222e+06	2.15903e+06	1.77363e+06	2.04624e+06	4.70222e+06	1.57461e+06	4.64485e+06	1.94079e+06	2.2611e+06	1.60073e+06	2.17548e+06	1.88507e+06	1.8249e+06	2.29222e+06	15.0042	14.9343	14.6658	14.9814	15.9484	15.5106	15.2412	15.2159	15.1106
509	EFE28544.1;WP_014261852.1	15	15	15.945	46654.7	0.764652	-0.387125	0.0298314	0.229759	glutamate-5-semialdehyde dehydrogenase [Filifactor alocis ATCC 35896] [EFE28544.1,WP_014261852.1]	278559	205842	161625	149910	203503	151680	171284	184752	175653	130733	134211	161025	197235	163326	108948	87746.9	168474	160294	202986	201496	335543	133762	288807	157394	151661	162164	148752	237192	227629	363649	13.2305	12.928	12.6862	12.6109	12.9166	12.6227	12.7442	12.8199	12.7694
510	EFE28545.1;WP_014261851.1	7	7	6.971	41252.7	0.97418	-0.0377399	0.904356	0.965852	glutamate 5-kinase [Filifactor alocis ATCC 35896] [EFE28545.1,WP_014261851.1]	36643.8	46166.5	36099.2	52484.3	93136.6	58436.6	52428.3	55034.7	41008.2	NA	39998.7	61132.2	NA	40729.3	28998	40736.5	43615.3	NA	45905.5	63834.3	NA	25611.5	59030.8	49390.6	49343.4	33724.8	NA	52408.2	35679.1	82343.7	11.2021	11.4332	11.1872	11.5614	12.135	11.6688	11.5603	11.6089	11.3147
511	EFE28547.1;WP_014261849.1	2	2	1.994	21434.2	0.843892	-0.244869	#DIV/0!	#DIV/0!	hypothetical protein HMPREF0389_00463 [Filifactor alocis ATCC 35896] [EFE28547.1,WP_014261849.1]	NA	NA	NA	NA	NA	NA	NA	NA	NA	NA	NA	NA	NA	NA	NA	NA	NA	3711.5	NA	NA	NA	NA	NA	NA	NA	NA	4228.61	NA	4567.53	NA	#VALUE!	#VALUE!	#VALUE!	#VALUE!	#VALUE!	#VALUE!	#VALUE!	#VALUE!	#VALUE!
512	EFE28549.1;WP_014261846.1	9	9	8.93	41349.7	1.28968	0.36701	0.313872	0.614699	alanine racemase domain protein [Filifactor alocis ATCC 35896] [EFE28549.1,WP_014261846.1]	111645	113410	79327.6	220665	148829	286155	263227	389071	366343	291054	247719	301578	83630.5	70454.2	73703.1	150913	231956	173419	98178.8	85117.8	135791	211298	119167	224994	69346.6	210734	302841	NA	NA	94643.1	12.3162	12.3319	11.9745	12.9975	12.6037	13.2574	13.1739	13.5647	13.5045
513	EFE28550.2;WP_014261845.1	37	37	45.705	67275.2	0.877217	-0.188994	0.0594521	0.292154	aspartate--tRNA ligase [Filifactor alocis ATCC 35896] [EFE28550.2,WP_014261845.1]	2.02261e+06	1.78067e+06	1.5683e+06	1.29657e+06	1.83806e+06	1.5026e+06	1.84651e+06	2.09101e+06	1.43439e+06	2.62234e+06	1.7302e+06	1.78155e+06	2.38362e+06	1.61739e+06	1.41137e+06	2.81042e+06	1.48485e+06	2.20523e+06	1.97238e+06	1.89122e+06	2.01076e+06	2.12213e+06	1.48514e+06	2.04534e+06	2.86434e+06	2.15142e+06	2.44932e+06	2.07591e+06	2.16005e+06	2.17633e+06	15.213	15.0856	14.9586	14.7684	15.1174	14.9159	15.122	15.2463	14.8694
514	EFE28551.1;WP_014261844.1	7	7	7.976	23389.9	1.02175	0.0310367	0.919805	0.968152	metallo-beta-lactamase domain protein [Filifactor alocis ATCC 35896] [EFE28551.1,WP_014261844.1]	300381	412874	325519	231487	256863	226289	515218	299257	394125	278795	408944	394402	249188	502672	457832	117508	356163	262126	242298	206394	305339	235609	535405	250357	294912	304535	311529	415732	274844	531155	13.306	13.624	13.3863	13.0454	13.1494	13.0227	13.8455	13.3022	13.5776
515	EFE28552.1;WP_014261843.1	4	4	3.981	16682.4	0.867317	-0.205369	0.324781	0.62386	D-tyrosyl-tRNA(Tyr) deacylase [Filifactor alocis ATCC 35896] [EFE28552.1,WP_014261843.1]	135889	278523	207771	189404	242013	213091	422304	477624	329660	268635	332536	286920	287763	452006	275031	306679	427517	216169	431047	264675	220276	386651	256315	467110	143817	279233	317375	585674	397877	361891	12.5127	13.2304	12.9373	12.8448	13.0899	12.9626	13.6466	13.7697	13.399
516	EFE28553.1;WP_014261842.1	29	29	31.807	84285.7	0.613438	-0.705011	0.00377063	0.0888315	RelA/SpoT family protein [Filifactor alocis ATCC 35896] [EFE28553.1,WP_014261842.1]	324035	281791	265467	519648	804862	679192	567277	601896	625557	252263	235211	358385	592183	312183	288726	157569	879482	815516	466440	674365	1.47875e+06	699091	591473	782640	600499	492087	615816	747975	720184	1.43479e+06	13.3818	13.2421	13.1824	13.8541	14.2916	14.1218	13.9417	14.001	14.0395
517	EFE28554.1;WP_014261841.1	6	6	7.969	18875.4	0.843325	-0.245839	0.401268	0.689734	adenine phosphoribosyltransferase [Filifactor alocis ATCC 35896] [EFE28554.1,WP_014261841.1]	445391	317990	269356	59929.5	129265	59070.9	478860	406960	330375	306032	314876	342711	222584	768261	426037	353558	293942	259451	197098	163314	136219	304352	1.02351e+06	351063	431026	332201	441255	396783	316132	479938	13.6999	13.3629	13.1969	11.6941	12.4628	11.6796	13.7723	13.6096	13.4011
518	EFE28555.1;WP_014261840.1	2	2	1.994	88340.2	0.779118	-0.360087	0.166764	0.502174	single-stranded-DNA-specific exonuclease RecJ [Filifactor alocis ATCC 35896] [EFE28555.1,WP_014261840.1]	NA	NA	NA	7841.16	NA	12181	11826.6	NA	18755.8	NA	NA	22318.5	NA	NA	NA	NA	12577.9	12625.8	NA	NA	NA	NA	16093.6	NA	NA	NA	NA	18230.2	14489.2	23156.2	#VALUE!	#VALUE!	#VALUE!	9.66029	#VALUE!	10.1008	10.0713	#VALUE!	10.5324
519	EFE28556.1;WP_014261839.1	20	20	20.852	43831.4	0.631542	-0.663049	0.423144	0.701735	hypothetical protein HMPREF0389_00472 [Filifactor alocis ATCC 35896] [EFE28556.1,WP_014261839.1]	4.04641e+06	3.66647e+06	3.08188e+06	1.11416e+06	1.14943e+06	911118	1.10572e+06	1.10477e+06	1.13143e+06	726651	817823	781137	2.3064e+06	1.62695e+06	1.15996e+06	485555	786737	674205	3.89458e+06	3.66577e+06	5.19394e+06	1.55677e+06	6.8984e+06	2.88537e+06	497447	534399	537157	736791	821430	938434	15.9065	15.8079	15.6342	14.6168	14.6479	14.4156	14.6092	14.6083	14.6321
520	EFE28557.1;WP_014261838.1	55	53	59.691	128370	1.11764	0.160459	0.365465	0.656361	pyruvate carboxylase [Filifactor alocis ATCC 35896] [EFE28557.1,WP_014261838.1]	580698	747027	304527	659930	640701	682396	701867	910074	1.39702e+06	395194	614311	1.08769e+06	213869	323992	338564	181730	847615	698755	225979	256198	435490	151543	292158	340762	552289	1.39931e+06	1.43253e+06	383775	541265	744557	13.9651	14.217	13.3197	14.093	14.0635	14.1265	14.1546	14.4144	14.843
521	EFE28558.1;WP_014261837.1	17	16	15.923	73688.9	1.01668	0.0238707	0.570937	0.79534	glutamate--ammonia ligase, catalytic domain protein [Filifactor alocis ATCC 35896] [EFE28558.1,WP_014261837.1]	303594	202698	246049	400775	562347	467438	269015	460876	381977	270857	311408	348639	396596	683202	723016	208246	458731	343850	345122	347535	450895	331282	1.07984e+06	524956	301601	294614	389750	122753	166828	260687	13.3166	12.9126	13.1064	13.5943	13.933	13.7482	13.1957	13.734	13.5463
522	EFE28561.1;WP_014261835.1	4	4	3.974	38997.1	3.40208	1.76642	0.0254422	0.22898	aspartate--ammonia ligase [Filifactor alocis ATCC 35896] [EFE28561.1,WP_014261835.1]	30044.1	27472.7	26813.5	NA	NA	NA	NA	NA	NA	NA	NA	NA	25156.2	49807.9	83702.2	NA	NA	NA	NA	NA	NA	NA	16645.3	NA	7163.34	NA	NA	NA	NA	NA	11.0036	10.9141	10.8898	#VALUE!	#VALUE!	#VALUE!	#VALUE!	#VALUE!	#VALUE!
523	EFE28562.1;WP_014261834.1	20	20	21.927	54744.5	0.817321	-0.291025	0.209908	0.547674	aspartyl/glutamyl-tRNA(Asn/Gln) amidotransferase, B subunit [Filifactor alocis ATCC 35896] [EFE28562.1,WP_014261834.1]	476724	497176	412066	656622	981717	827729	645650	649091	730747	468295	482357	597657	599051	810764	607523	289610	562085	584697	794328	815493	918234	591261	1.86133e+06	608346	496559	480477	443821	582283	600969	681060	13.7678	13.8098	13.6221	14.088	14.4902	14.3196	14.0712	14.0765	14.195
524	EFE28563.1;WP_014261833.1	25	25	29.9	53144.9	0.898202	-0.154889	0.333235	0.625108	aspartyl/glutamyl-tRNA(Asn/Gln) amidotransferase, A subunit [Filifactor alocis ATCC 35896] [EFE28563.1,WP_014261833.1]	410767	535358	417382	458173	641374	608195	348374	721740	584657	285889	354353	460113	536869	594178	525017	195023	558998	457736	530111	564189	373182	444828	974141	666700	573107	494861	532939	400738	335978	562264	13.6189	13.8838	13.6349	13.7281	14.0645	14.0114	13.4542	14.1826	13.9719
525	EFE28564.1;WP_014261832.1	6	6	6.979	10857.9	0.695009	-0.524896	0.0474345	0.269468	aspartyl/glutamyl-tRNA(Asn/Gln) amidotransferase, C subunit [Filifactor alocis ATCC 35896] [EFE28564.1,WP_014261832.1]	101315	119462	115314	51194	161000	65643.3	42558.5	38409.1	80800.1	61544.8	84038.8	116918	129124	185247	152085	132533	152242	146444	136105	161543	224904	104869	229064	87950.8	162858	78291.5	93716.3	121196	108717	347715	12.2191	12.3839	12.3486	11.5365	12.6823	11.7851	11.3518	11.2492	11.9929
526	EFE28565.1;WP_014261831.1	14	14	14.926	75122.5	1.04827	0.0680158	0.625512	0.816018	DNA ligase (NAD+) [Filifactor alocis ATCC 35896] [EFE28565.1,WP_014261831.1]	35143.6	68985.8	45505.3	42215	51446.9	37881.6	38875.1	58470.9	58593.4	28043.4	47613.8	48534.7	36603.8	72807.4	68106.9	30731.7	37976	17543.9	51057.5	58182.9	50307.5	40609.8	53714.5	92088.1	29530.5	20724.2	33448.1	28231.2	29640.6	37187.5	11.1603	11.8348	11.4187	11.3437	11.5415	11.2354	11.2613	11.6694	11.6715
527	EFE28566.1;WP_014261830.1	4	4	4.985	10659.8	1.0884	0.122209	0.621539	0.817492	RNA-binding protein, YhbY family [Filifactor alocis ATCC 35896] [EFE28566.1,WP_014261830.1]	184724	223325	204316	272445	448204	405099	254457	324842	232970	206872	288001	252939	258897	491402	325081	913313	402028	345549	429174	493415	363329	158690	379675	285103	270901	225128	401874	175646	143370	369921	12.8198	13.0095	12.9206	13.2083	13.7062	13.605	13.14	13.3842	13.0518
528	EFE28567.1;WP_014261829.1	17	16	19.918	47740.4	0.846658	-0.240149	0.129511	0.447146	Obg family GTPase CgtA [Filifactor alocis ATCC 35896] [EFE28567.1,WP_014261829.1]	140450	215536	144370	86069.3	179761	144548	133972	223753	214294	81512.3	130059	212438	168654	386082	338688	166897	191190	122688	178490	294571	215896	208451	272839	351322	155121	197415	219462	179038	130751	180108	12.5458	12.974	12.5733	12.0561	12.7925	12.5745	12.4985	13.0114	12.9683
529	EFE28568.1;WP_014261828.1	12	12	12.957	38773.4	1.05366	0.0754097	0.688359	0.852203	polysaccharide deacetylase [Filifactor alocis ATCC 35896] [EFE28568.1,WP_014261828.1]	312288	675783	320650	423198	775626	423464	311436	437230	304357	291105	359225	363144	473359	541756	403410	254460	155838	211852	417463	475705	569135	292478	677755	500925	268945	281256	322654	257741	193742	195366	13.3448	14.1168	13.3713	13.6487	14.2546	13.6494	13.3421	13.6814	13.3191
530	EFE28569.2;WP_014261827.1	5	5	4.985	50085.5	0.791358	-0.337597	0.327669	0.624912	serine-type D-Ala-D-Ala carboxypeptidase [Filifactor alocis ATCC 35896] [EFE28569.2,WP_014261827.1]	18295.2	14556.7	13413.6	5066.67	19464.9	8455.66	NA	NA	NA	NA	8744.74	9925.86	8715.98	NA	NA	NA	2995.9	NA	17143.9	18673	NA	NA	NA	9522.71	NA	NA	NA	NA	NA	10076.6	10.5075	10.279	10.1972	9.22359	10.5695	9.73574	#VALUE!	#VALUE!	#VALUE!
531	EFE28570.1;WP_014261826.1	11	10	14.955	15730	0.784225	-0.35066	0.0561846	0.288486	hypothetical protein HMPREF0389_00486 [Filifactor alocis ATCC 35896] [EFE28570.1,WP_014261826.1]	7.05731e+06	3.72258e+06	4.21145e+06	5.90664e+06	4.73384e+06	4.58138e+06	5.53524e+06	2.99841e+06	3.59984e+06	2.07544e+06	4.72463e+06	4.14652e+06	7.93571e+06	7.92093e+06	4.49046e+06	2.27825e+07	2.44536e+06	5.28169e+06	4.17275e+06	5.44516e+06	7.67972e+06	9.55036e+06	7.89351e+06	5.45048e+06	9.09787e+06	5.45328e+06	6.27055e+06	1.50217e+07	5.1254e+06	7.37661e+06	16.4627	15.8231	15.9465	16.2847	16.0634	16.0307	16.2198	15.6067	15.7895
532	EFE28572.1;WP_014261822.1	3	3	2.984	16452.7	#DIV/0!	#DIV/0!	#DIV/0!	#DIV/0!	transcriptional regulator, Fur family [Filifactor alocis ATCC 35896] [EFE28572.1,WP_014261822.1]	NA	NA	NA	NA	22480.1	24796.9	NA	NA	5333.46	10493.9	NA	NA	NA	NA	NA	NA	NA	NA	NA	NA	NA	NA	NA	NA	NA	NA	NA	NA	NA	NA	#VALUE!	#VALUE!	#VALUE!	#VALUE!	10.7135	10.8116	#VALUE!	#VALUE!	9.2749
533	EFE28575.1;WP_014261820.1	13	13	14.925	14525	0.992751	-0.0104963	0.978788	0.996199	hypothetical protein HMPREF0389_00492 [Filifactor alocis ATCC 35896] [EFE28575.1,WP_014261820.1]	277741	353000	351915	463923	374224	565703	283752	300277	426947	456367	314939	414694	496333	574272	517629	1.13706e+06	446547	414189	322286	289647	556637	413285	397285	478502	275505	224979	428880	701651	562196	835256	13.2276	13.4674	13.4643	13.7406	13.5258	13.939	13.249	13.3056	13.6576
534	EFE28576.1;WP_014261819.1	15	15	15.931	44524.3	1.42312	0.509062	0.224386	0.553025	aminotransferase, class I/II [Filifactor alocis ATCC 35896] [EFE28576.1,WP_014261819.1]	1.54894e+06	1.5217e+06	1.36605e+06	3.08198e+06	4.52682e+06	3.30515e+06	815009	844329	1.34845e+06	930363	975953	1.06265e+06	1.83417e+06	3.17475e+06	2.20995e+06	589515	855002	772430	1.12901e+06	1.19377e+06	2.01161e+06	898081	2.06375e+06	900327	1.60783e+06	922926	1.02596e+06	705891	803722	1.14824e+06	14.9462	14.9285	14.8206	15.6342	16.0187	15.7041	14.3041	14.3394	14.8076
535	EFE28577.1;WP_014261818.1	70	68	81.56	184322	1.2719	0.346989	0.0556459	0.287564	phosphoribosylformylglycinamidine synthase [Filifactor alocis ATCC 35896] [EFE28577.1,WP_014261818.1]	705095	802211	593906	740950	541131	727730	859669	1.05904e+06	726814	616544	786033	703871	976710	823079	738169	332146	374191	354374	669542	658487	1.07408e+06	661078	528189	499288	275276	351776	330329	603163	542045	338516	14.1592	14.2883	13.9876	14.2088	13.8946	14.1908	14.3575	14.566	14.1896
536	EFE28578.1;WP_014261817.1	8	8	7.976	56664.6	0.860561	-0.216651	0.516246	0.778744	phosphoribosylaminoimidazolecarboxamide formyltransferase/IMP cyclohydrolase [Filifactor alocis ATCC 35896] [EFE28578.1,WP_014261817.1]	90602.1	29117.5	81720	57826.1	31512.7	15265.1	67300	39618.9	77663.8	84589.9	39973.5	45229.6	40823.7	28922.8	48717.1	38391.4	39599.9	134117	27726.9	79758.1	37204.4	69558.8	58211.8	39468.2	105083	20699.1	43703.2	134179	104180	47938.1	12.1074	10.9722	12.0042	11.6583	11.0513	10.3265	11.8101	11.2802	11.9533
537	EFE28580.1;WP_014261815.1	6	6	5.982	37782.6	0.892012	-0.164865	0.375245	0.659148	phosphoribosylformylglycinamidine cyclo-ligase [Filifactor alocis ATCC 35896] [EFE28580.1,WP_014261815.1]	85287.5	66472.5	57064.3	134852	133714	209051	71071.5	93217	106931	80877.9	77172.9	128804	84677.2	139979	95842.2	101744	147278	114031	163072	174342	102299	73608.9	123681	98312.8	74477.6	71379.8	101684	135315	124096	198718	12.0469	11.7977	11.6451	12.5051	12.4966	12.9435	11.8646	12.1358	12.2731
538	EFE28581.2;WP_014261814.1	4	4	3.988	49978.9	0.568944	-0.813641	0.534513	0.787031	amidophosphoribosyltransferase [Filifactor alocis ATCC 35896] [EFE28581.2,WP_014261814.1]	8586.23	31406.7	15962.8	10717.3	10465.6	10729.3	10396.9	10197.6	15881.5	4724.99	NA	10783.5	10103.3	8287.35	7893.07	2104.36	16232.7	11090.8	67621.4	60990.8	9570.5	9261.23	13553.8	10245.2	NA	2043.64	NA	9732.72	5208.28	13967.2	9.75106	11.0479	10.3712	9.97276	9.94899	9.97388	9.94241	9.92306	10.3661
539	EFE28582.1;WP_014261813.1	2	2	1.994	17578.5	1.10794	0.147876	0.492253	0.755354	phosphoribosylaminoimidazole carboxylase, catalytic subunit [Filifactor alocis ATCC 35896] [EFE28582.1,WP_014261813.1]	40015.1	20881	26041.8	26875.5	26612	29506.8	17272.2	41295.3	34855.3	20349.8	22470.8	34091.4	18577.6	34559.2	31760.8	11090.6	17164.5	11446.2	16203.2	23959.5	21581.3	25232.1	23807.1	34704.9	21184.3	NA	9259.93	16228.7	22140.2	42107.6	11.2902	10.6397	10.8606	10.8921	10.8823	10.9855	10.45	11.3217	11.1521
540	EFE28586.1;WP_014261809.1	23	23	28.892	59859.5	1.0433	0.0611494	0.434474	0.711684	YmdA/YtgF family protein [Filifactor alocis ATCC 35896] [EFE28586.1,WP_014261809.1]	2.06953e+06	1.69557e+06	1.11722e+06	1.13684e+06	1.48451e+06	1.02881e+06	882450	1.177e+06	920079	1.46845e+06	990190	874434	1.18157e+06	1.40025e+06	955877	560069	1.13559e+06	1.41581e+06	1.06594e+06	1.01275e+06	2.23053e+06	1.01422e+06	2.4818e+06	1.08511e+06	1.37713e+06	817480	738920	557093	729218	624618	15.236	15.0367	14.6195	14.6369	14.9037	14.5371	14.3836	14.6716	14.4254
541	EFE28587.1;WP_014261808.1	10	10	9.956	47729.7	1.04661	0.0657246	0.623237	0.817042	peptidase, U32 family [Filifactor alocis ATCC 35896] [EFE28587.1,WP_014261808.1]	130132	120220	159420	230815	358294	203203	111603	106976	110722	173321	164653	215598	163201	183102	180908	154556	218720	181092	161059	144393	151496	108653	259029	105404	289085	193518	207947	123598	84977	187850	12.4695	12.3902	12.6724	13.0425	13.4823	12.9151	12.3158	12.2735	12.3079
542	EFE28589.2;WP_014261806.1	7	7	7.956	38651.5	1.21243	0.277901	0.078761	0.33918	YceG family protein [Filifactor alocis ATCC 35896] [EFE28589.2,WP_014261806.1]	47292	70792.9	76804.2	59779.2	76606.6	75309.5	119077	122243	76281	58435.7	87107.3	85780.6	49335.8	60121.1	49788.8	59782.4	77365.4	60420.1	55174.3	68292.7	67279.9	NA	22582.6	11491.6	64807.1	102811	122598	50689.3	45361.6	50373.4	11.4572	11.8607	11.9422	11.6916	11.9396	11.9225	12.3807	12.4069	11.9353
543	EFE28590.1;WP_014261805.1	3	3	3.988	20402.6	0.726557	-0.460852	0.317928	0.618107	nudix-type nucleoside diphosphatase, YffH/AdpP family [Filifactor alocis ATCC 35896] [EFE28590.1,WP_014261805.1]	NA	NA	NA	NA	77793.4	58734.5	NA	NA	NA	NA	NA	NA	NA	NA	NA	NA	NA	60723.3	NA	NA	NA	NA	NA	NA	75248	NA	NA	132970	NA	63269.9	#VALUE!	#VALUE!	#VALUE!	#VALUE!	11.955	11.6739	#VALUE!	#VALUE!	#VALUE!
544	EFE28591.1;WP_014261804.1	6	6	5.968	64921.1	1.27995	0.356087	0.282757	0.589813	DNA repair protein RecN [Filifactor alocis ATCC 35896] [EFE28591.1,WP_014261804.1]	67093.9	89276.9	72410.1	60992.8	146395	63492.1	59214.3	33755.6	227535	51868.3	52131.6	37105.2	53813.9	110608	93162	NA	113260	272028	109816	126001	40454.4	NA	30542.9	NA	60835.3	188780	48298.4	27908.8	51677.9	52913.1	11.807	12.0926	11.8832	11.7117	12.5872	11.7518	11.6821	11.12	13.0282
545	EFE28592.1;WP_041250903.1	3	3	2.991	31045.6	0.724399	-0.465143	0.0550019	0.287951	ribosomal RNA large subunit methyltransferase J [Filifactor alocis ATCC 35896] [EFE28592.1,WP_041250903.1]	26285.6	NA	NA	27222.2	49604.1	NA	35025.1	39999.6	NA	25419.3	NA	NA	NA	NA	NA	NA	NA	29262.4	NA	35666.7	NA	NA	62303.2	NA	44341.6	62348.5	52638.2	29649.1	NA	34447.9	10.8699	#VALUE!	#VALUE!	10.9049	11.505	#VALUE!	11.157	11.2898	#VALUE!
546	EFE28595.1;WP_014261800.1	4	4	3.964	8443.3	1.03992	0.0564766	0.528714	0.787175	exodeoxyribonuclease VII, small subunit [Filifactor alocis ATCC 35896] [EFE28595.1,WP_014261800.1]	191496	192106	203794	259554	NA	NA	NA	NA	NA	146808	131527	130965	149709	204865	165005	269075	186455	94407.2	124071	107707	168041	NA	376328	129025	246695	208434	149743	112581	72907.5	196873	12.8558	12.859	12.918	13.1599	#VALUE!	#VALUE!	#VALUE!	#VALUE!	#VALUE!
547	EFE28596.1;WP_014261799.1	2	2	1.994	46936.3	1.18297	0.242416	0.28076	0.588713	exodeoxyribonuclease VII, large subunit [Filifactor alocis ATCC 35896] [EFE28596.1,WP_014261799.1]	17722.2	48892.1	27604.9	43806.7	28448.2	18097	NA	NA	6141.63	NA	13543.5	7202.2	17764.6	NA	24281.9	NA	NA	13745.7	18823.5	NA	NA	10436.1	61517.7	NA	12284.8	4542.13	5353.04	NA	NA	NA	10.4757	11.4905	10.9189	11.3807	10.949	10.4966	#VALUE!	#VALUE!	9.41599
548	EFE28597.1;WP_014261798.1	22	22	24.918	47973.1	0.759277	-0.397303	0.0583668	0.290384	amidohydrolase family protein [Filifactor alocis ATCC 35896] [EFE28597.1,WP_014261798.1]	641045	771326	594589	276064	214112	341474	505345	569515	383423	100860	232931	230023	716753	727204	686616	142651	232856	236954	611085	538279	808372	434532	1.0038e+06	556992	373200	435294	277885	573490	518845	544525	14.064	14.249	13.9888	13.2215	12.9674	13.4342	13.8261	13.9457	13.55
549	EFE28598.2;WP_014261797.1	2	2	1.994	32508.9	0.55363	-0.853006	#DIV/0!	#DIV/0!	dimethyladenosine transferase [Filifactor alocis ATCC 35896] [EFE28598.2,WP_014261797.1]	NA	NA	NA	NA	NA	NA	NA	NA	NA	NA	NA	16845.6	NA	NA	NA	NA	NA	NA	NA	NA	NA	NA	NA	NA	NA	NA	NA	NA	NA	30427.5	#VALUE!	#VALUE!	#VALUE!	#VALUE!	#VALUE!	#VALUE!	#VALUE!	#VALUE!	#VALUE!
550	EFE28600.2;WP_014261795.1	2	2	1.994	43872.8	180.53	7.49609	0.463684	0.731124	hypothetical protein HMPREF0389_00517 [Filifactor alocis ATCC 35896] [EFE28600.2,WP_014261795.1]	NA	47069.9	29296.5	NA	NA	NA	NA	38.4695	0	NA	NA	NA	NA	NA	NA	NA	NA	NA	NA	NA	NA	NA	0	NA	211.613	NA	NA	NA	NA	NA	#VALUE!	11.4525	10.9784	#VALUE!	#VALUE!	#VALUE!	#VALUE!	4.34318	0
551	EFE28601.1;WP_014261794.1	6	6	5.982	26254	0.88483	-0.176528	0.306357	0.607405	ribonuclease HI [Filifactor alocis ATCC 35896] [EFE28601.1,WP_014261794.1]	81210.2	68989.2	47467.9	303766	500503	683243	89999.3	153876	84237.1	104982	86104.8	83023.3	83409.5	78587.5	101756	95446.7	39152.7	54303.7	82381.1	89687.4	150764	36019.9	65985.6	NA	266555	240164	314047	230583	181520	234724	11.9979	11.8349	11.461	13.3172	13.8165	14.1278	12.1007	12.637	12.0345
552	EFE28603.1;WP_014261792.1	14	14	15.874	29245.9	0.801008	-0.320111	0.0175036	0.189464	dinuclear metal center protein, YbgI family [Filifactor alocis ATCC 35896] [EFE28603.1,WP_014261792.1]	390655	358324	295836	202287	233724	315326	344931	300589	334424	425370	403343	461027	415380	385429	329048	394254	270400	357876	458610	319159	321645	462793	315592	382936	515734	560611	523931	513762	279324	521235	13.5687	13.4823	13.2907	12.9106	13.055	13.3545	13.4442	13.3066	13.4133
553	EFE28604.2;WP_014261791.1	4	4	3.988	28969.2	1.31003	0.389596	0.824453	0.93805	hypothetical protein HMPREF0389_00521 [Filifactor alocis ATCC 35896] [EFE28604.2,WP_014261791.1]	NA	10734.3	NA	NA	NA	NA	NA	NA	26669.5	17902.3	NA	NA	NA	NA	19631	12619.1	79762.8	73969.4	NA	21443.7	16245.6	NA	53137.5	NA	NA	14696.1	NA	NA	NA	26038.4	#VALUE!	9.97435	#VALUE!	#VALUE!	#VALUE!	#VALUE!	#VALUE!	#VALUE!	10.8844
554	EFE28607.1;WP_014261788.1	2	2	1.987	27314.6	1.08421	0.116639	0.945681	0.982478	hypothetical protein HMPREF0389_00524 [Filifactor alocis ATCC 35896] [EFE28607.1,WP_014261788.1]	NA	19969.6	25566.1	NA	NA	NA	NA	NA	NA	NA	17480.4	17281.7	NA	18013.8	19967.2	54767.4	19143.2	9639.17	NA	NA	NA	NA	NA	NA	NA	NA	NA	NA	20807.3	20560.1	#VALUE!	10.5951	10.8422	#VALUE!	#VALUE!	#VALUE!	#VALUE!	#VALUE!	#VALUE!
555	EFE28609.1	5	5	5.968	8116.8	1.16864	0.224833	0.440967	0.715009	hypothetical protein HMPREF0389_00526 [Filifactor alocis ATCC 35896]	447428	880997	791580	1.15484e+06	729929	741355	469212	278462	598155	615637	398691	515473	583453	1.0356e+06	696442	1.46543e+06	928381	398810	676524	457576	631189	480678	675034	593674	566508	359872	538469	684614	524639	1.07313e+06	13.7044	14.382	14.2749	14.6526	14.1938	14.2094	13.752	13.2302	13.9948
556	EFE28610.1;WP_014261785.1	8	8	7.976	70574.7	0.997628	-0.00342672	0.520917	0.781375	oligoendopeptidase F [Filifactor alocis ATCC 35896] [EFE28610.1,WP_014261785.1]	24855.5	20594.2	19331.1	440682	105565	71148	28171.1	34176	50228.2	38757.4	10467.9	52137.1	35354.6	16881	44245	101733	25141.7	105528	55593.5	41166	NA	46313.3	58878.2	29763.2	296107	51522.6	34330	55299.4	27004.7	54411.5	10.814	10.6259	10.5626	13.6892	12.2602	11.8657	10.9392	11.1324	11.5175
557	EFE28612.1;WP_014261783.1	34	33	36.822	73636.9	0.969842	-0.0441784	0.708887	0.866898	ATP-dependent metallopeptidase HflB [Filifactor alocis ATCC 35896] [EFE28612.1,WP_014261783.1]	1.18906e+06	1.31126e+06	1.08485e+06	1.16163e+06	2.00707e+06	1.62991e+06	996104	1.28326e+06	1.2749e+06	718404	1.01698e+06	1.06903e+06	1.03009e+06	1.60418e+06	1.11832e+06	662736	1.72609e+06	1.5528e+06	1.19618e+06	1.35738e+06	1.70808e+06	850837	2.13514e+06	1.24149e+06	1.16804e+06	1.24923e+06	1.257e+06	904811	1.03992e+06	1.31481e+06	14.6818	14.7796	14.5901	14.6585	15.2053	14.9972	14.5048	14.7581	14.7515
558	EFE28613.1;WP_014261782.1	9	9	8.95	53802.5	1.25507	0.327767	0.866362	0.958503	tRNA(Ile)-lysidine synthetase [Filifactor alocis ATCC 35896] [EFE28613.1,WP_014261782.1]	72467.3	66447.9	69781.8	1.15193e+06	606908	1.02708e+06	68430.4	97661.4	98391.5	394088	919015	789202	61268.1	64306.9	61397.4	201513	489453	295048	105110	162622	88046	38296.5	92885.1	58545	303319	406275	954877	259887	308260	692807	11.884	11.7973	11.8463	14.6501	14.0093	14.5354	11.8267	12.1824	12.1899
559	EFE28614.1;WP_049770184.1	3	3	2.984	16472.8	0.690265	-0.534778	0.0343571	0.231261	hypothetical protein HMPREF0389_00531 [Filifactor alocis ATCC 35896]	NA	9914.1	10604	NA	40640.6	18557.4	22296.1	32685.6	15239.7	31970.4	15323.1	NA	22745.7	NA	18891.6	NA	NA	16125.4	38848.8	27747.5	28373.2	NA	52677.5	NA	23666.1	39125.3	18128.3	NA	19067.1	29426.8	#VALUE!	9.89486	9.96213	#VALUE!	11.3057	10.5218	10.7053	11.0878	10.3248
560	EFE28615.1;WP_014261780.1	7	7	6.972	40304.7	1.09361	0.129102	0.52982	0.784447	D-ala D-ala ligase N-terminal domain protein [Filifactor alocis ATCC 35896] [EFE28615.1,WP_014261780.1]	346799	519651	338453	262495	315162	321802	243087	192623	275442	221600	234629	174812	283891	456665	419946	365258	343184	155102	273347	205561	198662	311032	347611	371889	437267	216194	284126	221762	237456	229973	13.4496	13.8541	13.4253	13.1711	13.354	13.3748	13.0943	12.8616	13.2193
561	EFE28616.1;WP_014261779.1	3	3	2.962	32861.1	0.669722	-0.578366	0.019148	0.196635	4-(cytidine 5'-diphospho)-2-C-methyl-D-erythritol kinase [Filifactor alocis ATCC 35896] [EFE28616.1,WP_014261779.1]	7854.1	NA	13611.3	NA	NA	8688.91	NA	NA	10902	NA	NA	NA	NA	NA	NA	NA	9597.29	5068.83	15418.6	12685.8	NA	NA	21961.7	NA	11021.6	8323.65	12819.2	14797	15081.1	12694.8	9.66194	#VALUE!	10.2118	#VALUE!	#VALUE!	9.76295	#VALUE!	#VALUE!	9.98985
562	EFE28618.1;WP_014261777.1	11	10	12.916	33256.6	1.24124	0.311779	0.27185	0.585355	carbamate kinase [Filifactor alocis ATCC 35896] [EFE28618.1,WP_014261777.1]	363274	601291	333375	524572	459532	534397	691165	1.11691e+06	833522	257721	313849	316552	381793	581074	316301	316709	287868	248112	261127	235206	324113	273586	483153	568942	332751	447842	425765	394763	409070	397213	13.4961	14	13.4102	13.8635	13.7311	13.882	14.1393	14.6192	14.3266
563	EFE28619.1;WP_014261776.1	29	28	29.835	93721.7	0.84656	-0.240316	0.51004	0.772291	leucine--tRNA ligase [Filifactor alocis ATCC 35896] [EFE28619.1,WP_014261776.1]	232500	311695	221547	297973	256962	235327	276111	276529	217156	169208	245006	200619	327032	326381	276102	338483	247943	243720	307120	311307	509894	377822	464544	387528	402706	241002	298576	131430	140603	128956	13.0498	13.3429	13.0015	13.2979	13.1498	13.0619	13.2217	13.2232	12.9815
564	EFE28620.1;WP_014261775.1	7	7	6.979	32074.5	3.20549	1.68055	0.00513906	0.10291	transcriptional regulator, effector binding domain protein [Filifactor alocis ATCC 35896] [EFE28620.1,WP_014261775.1]	39027.5	75604.4	50594.2	6434.93	NA	9945.49	101578	74059	48153.9	47181.6	60250.2	45199.9	80937.8	140992	101450	NA	NA	NA	28097.6	NA	NA	4137.88	2949.4	NA	NA	7401.88	NA	30094.7	12346.8	52455.8	11.2652	11.9264	11.5247	9.46264	#VALUE!	9.89802	12.2217	11.9058	11.4753
565	EFE28621.2;WP_083799654.1	11	11	12.954	42302.3	0.993607	-0.00925315	0.603688	0.807269	monogalactosyldiacylglycerol synthase, C-terminal domain protein [Filifactor alocis ATCC 35896] [EFE28621.2,WP_083799654.1]	217116	364740	258354	20715.6	36248.9	NA	50861	60442.5	115151	26933.9	45658.7	57130.4	110402	267552	162966	28163.1	57561.6	58700.2	NA	35952.7	31048.1	335694	291447	341242	21301	41009	35383.8	33868	55880.3	39697.2	12.9813	13.5001	13.1552	10.6318	11.1913	#VALUE!	11.53	11.7026	12.3471
566	EFE28627.2;WP_014261768.1	6	6	5.967	31173.5	1.26183	0.335516	0.207371	0.544603	RelA/SpoT domain protein [Filifactor alocis ATCC 35896] [EFE28627.2,WP_014261768.1]	39097.8	44220.1	28371.5	14724.3	34459.6	53500.8	21991.6	63740.4	48885.4	32927.8	18237.1	44946.5	20350	NA	21057.5	NA	22142.5	33447.3	21329.1	37771.9	31253.5	23488.7	21043	27525.5	25446.5	28401.4	31631.4	18035.9	15507.2	40777.1	11.267	11.3901	10.9463	10.2904	11.1407	11.5806	10.6916	11.7557	11.4904
567	EFE28629.1;WP_014261766.1	33	33	36.829	88661.4	0.993871	-0.00886991	0.821519	0.937374	phenylalanine--tRNA ligase, beta subunit [Filifactor alocis ATCC 35896] [EFE28629.1,WP_014261766.1]	239887	251099	225178	148400	186912	189075	212089	361287	271976	167783	261965	223216	209361	222163	144238	121282	113284	126484	187065	196621	390045	174705	325903	227719	113973	83746.6	123853	187719	209881	244333	13.0811	13.1267	13.0178	12.6008	12.8315	12.843	12.9579	13.4906	13.2066
568	EFE28630.1;WP_014261765.1	19	19	20.841	38598.3	0.98058	-0.0282929	0.985137	1.00139	phenylalanine--tRNA ligase, alpha subunit [Filifactor alocis ATCC 35896] [EFE28630.1,WP_014261765.1]	180164	235120	168973	162809	155328	185189	149638	223041	179754	82547.7	157829	152428	219267	241260	244323	283812	177222	196417	137241	175296	303878	181855	354556	200758	208654	131997	178004	130240	145778	159985	12.7948	13.061	12.7306	12.6935	12.6464	12.8223	12.6091	13.0083	12.7925
569	EFE28632.1;WP_014261763.1	3	3	3.988	15152.7	0.971942	-0.041058	0.961752	0.988913	flavodoxin [Filifactor alocis ATCC 35896] [EFE28632.1,WP_014261763.1]	NA	NA	NA	385043	1.49286e+06	405785	1.00235e+06	614528	NA	NA	429180	NA	NA	NA	213342	656108	NA	NA	682302	NA	NA	NA	283615	NA	NA	NA	191667	850094	1.09383e+06	910454	#VALUE!	#VALUE!	#VALUE!	13.5543	14.9094	13.6067	14.511	14.0218	#VALUE!
570	EFE28635.1;WP_014261760.1	4	4	4.985	10164.5	0.83849	-0.254134	0.272345	0.584848	cell division topological specificity factor MinE [Filifactor alocis ATCC 35896] [EFE28635.1,WP_014261760.1]	187697	182793	139038	108318	265147	217519	122139	163646	141251	241086	208068	256407	159338	232107	213672	187885	239742	282709	99595.6	184554	201644	335360	474572	254726	217688	163255	160249	278056	258185	193503	12.8357	12.8093	12.5356	12.286	13.1812	12.9832	12.4061	12.6986	12.5514
571	EFE28636.1;WP_014261759.1	17	16	20.937	28984	0.925059	-0.112382	0.43521	0.711435	septum site-determining protein MinD [Filifactor alocis ATCC 35896] [EFE28636.1,WP_014261759.1]	822748	1.02903e+06	811287	611685	1.09095e+06	1.17732e+06	643728	714337	1.25719e+06	646223	882316	1.13383e+06	554406	878613	1.16148e+06	853733	1.37625e+06	1.59042e+06	711298	707237	702374	1.14504e+06	1.05969e+06	1.49605e+06	804385	1.00089e+06	933565	1.53135e+06	1.22292e+06	1.10642e+06	14.3136	14.5373	14.2995	14.0171	14.5957	14.6719	14.0682	14.1723	14.7375
572	EFE28638.2;WP_014261757.1	6	6	5.975	107740	1.00418	0.00601629	0.94231	0.981521	penicillin-binding protein, transpeptidase domain protein [Filifactor alocis ATCC 35896] [EFE28638.2,WP_014261757.1]	16116.8	15796.5	20275.4	25015.4	20343.7	24011.3	19799.6	26654.4	14587.3	19183.2	20721.6	20515.8	16543.9	25475.5	27363.1	6217.52	9690.15	10493.5	19804.9	24169.3	20760.2	14545.4	25466.7	19030.4	24732	12302.3	26009.6	13649.7	9190.17	15269.2	10.3808	10.3607	10.6103	10.8204	10.6137	10.7794	10.5866	10.8839	10.2811
573	EFE28640.2	2	2	1.989	32052.1	1.29235	0.369994	0.711221	0.864474	rod shape-determining protein MreC [Filifactor alocis ATCC 35896]	NA	NA	NA	NA	NA	NA	2032.65	NA	NA	NA	NA	14421.6	NA	29600.4	NA	NA	38593.7	NA	NA	NA	NA	NA	2148.62	NA	NA	NA	NA	NA	30601.2	NA	#VALUE!	#VALUE!	#VALUE!	#VALUE!	#VALUE!	#VALUE!	8.31024	#VALUE!	#VALUE!
574	EFE28641.1;WP_014261754.1	3	3	2.991	25209	1.01142	0.0163751	0.975152	0.995028	DNA repair protein RadC [Filifactor alocis ATCC 35896] [EFE28641.1,WP_014261754.1]	NA	11297.9	13338.1	17938.1	28412.1	32552.9	46276.7	32272.1	34763.1	19089.5	30566.5	52259.2	21541.6	47658.1	39454.5	NA	39583.4	20234.4	32788.2	54154	18834.7	18150	26391.4	NA	18815.6	29010.1	60970.9	26434.8	25138.4	20507.7	#VALUE!	10.0255	10.1915	10.4878	10.9477	11.0838	11.4355	11.0751	11.1495
575	EFE28644.1;WP_014262602.1	5	5	5.982	15694.2	1.20302	0.266657	0.506406	0.77263	general stress protein 13 [Filifactor alocis ATCC 35896] [EFE28644.1,WP_014262602.1]	237199	501778	410221	214333	320032	247109	524690	385532	551784	304513	368097	447505	493173	617906	540722	1.35061e+06	915152	1.17878e+06	404077	430253	381282	318037	1.08581e+06	406613	405043	443602	445126	306900	322599	375682	13.0698	13.8191	13.6176	12.9684	13.3693	13.1107	13.8637	13.5555	13.9141
576	EFE28645.2;WP_014262603.1	8	8	8.966	69005.9	0.991119	-0.0128701	0.533613	0.787152	V-type H(+)-translocating pyrophosphatase [Filifactor alocis ATCC 35896] [EFE28645.2,WP_014262603.1]	1.95428e+06	2.11893e+06	1.62474e+06	1.92506e+06	2.42168e+06	1.98108e+06	1.26615e+06	2.42049e+06	1.80882e+06	1.50094e+06	1.81603e+06	1.81142e+06	1.51833e+06	2.21753e+06	1.97254e+06	3.22288e+06	1.82822e+06	2.03054e+06	1.64655e+06	2.07825e+06	3.91321e+06	1.35466e+06	3.84346e+06	2.41837e+06	2.01152e+06	967959	1.9324e+06	785093	1.10316e+06	1.78351e+06	15.1787	15.2596	14.994	15.1636	15.3931	15.1923	14.7446	15.3926	15.1013
577	EFE28647.1;WP_014262605.1	29	28	39.844	46383.5	1.48177	0.567319	0.000652607	0.0307493	phosphopyruvate hydratase [Filifactor alocis ATCC 35896] [EFE28647.1,WP_014262605.1]	3.84863e+06	3.21311e+06	3.1266e+06	1.85524e+06	2.44558e+06	1.82486e+06	3.21438e+06	2.54191e+06	3.01752e+06	2.05586e+06	2.31082e+06	2.10479e+06	1.89215e+06	2.793e+06	2.00294e+06	5.01823e+06	2.58719e+06	1.8491e+06	1.81696e+06	1.91153e+06	1.82688e+06	1.01942e+06	1.97943e+06	1.86839e+06	2.07279e+06	1.57242e+06	2.19029e+06	1.30226e+06	1.80525e+06	2.09611e+06	15.8564	15.6759	15.6486	15.1267	15.4029	15.1102	15.6763	15.4416	15.6131
578	EFE28648.1;WP_014262606.1	14	14	14.955	27764.3	1.76914	0.823046	4.82197e-05	0.00643734	triose-phosphate isomerase [Filifactor alocis ATCC 35896] [EFE28648.1,WP_014262606.1]	385610	556958	407021	627292	674738	513684	798066	629942	873670	424940	396003	409048	472719	742659	451584	279445	365294	344435	323585	264609	NA	180703	439803	188245	373787	267860	261916	341056	282692	306577	13.5557	13.9234	13.6098	14.0423	14.1152	13.8425	14.2831	14.0465	14.3736
579	EFE28649.2;WP_014262607.1	17	17	17.894	42872.6	1.3018	0.380504	0.0344052	0.229655	phosphoglycerate kinase [Filifactor alocis ATCC 35896] [EFE28649.2,WP_014262607.1]	1.08768e+06	1.78175e+06	1.14525e+06	1.14575e+06	1.16342e+06	1.17851e+06	1.25049e+06	1.4237e+06	1.26348e+06	693569	1.06259e+06	737968	1.07159e+06	1.66725e+06	1.00328e+06	794198	708563	489533	851258	783770	1.1264e+06	690054	1.27894e+06	895883	1.03153e+06	626058	743827	696108	684304	664401	14.5927	15.0863	14.6443	14.6447	14.66	14.6729	14.7322	14.8619	14.7425
580	EFE28650.1;WP_014262608.1	33	33	42.84	37395.6	1.15037	0.202094	0.155641	0.477657	glyceraldehyde-3-phosphate dehydrogenase, type I [Filifactor alocis ATCC 35896] [EFE28650.1,WP_014262608.1]	6.99232e+06	5.44913e+06	4.14284e+06	5.30317e+06	6.717e+06	5.38756e+06	6.37625e+06	7.2008e+06	7.51327e+06	3.83513e+06	5.20075e+06	3.93703e+06	4.49545e+06	5.64165e+06	3.74033e+06	2.99871e+06	3.99824e+06	4.43635e+06	4.20241e+06	4.19824e+06	7.26273e+06	2.97475e+06	7.15651e+06	4.20684e+06	5.73536e+06	3.74207e+06	4.04769e+06	3.14392e+06	3.96062e+06	3.4768e+06	16.4535	16.2041	15.93	16.177	16.4133	16.1927	16.3612	16.4828	16.5253
581	EFE28651.2;WP_014262609.1	19	19	22.905	33997.7	0.745452	-0.423812	0.0125936	0.165368	glutaminase A [Filifactor alocis ATCC 35896] [EFE28651.2,WP_014262609.1]	352272	254627	250318	423102	585224	555028	388922	792776	435601	530537	396219	514810	648343	495142	617466	304641	182443	298269	558466	621941	950950	729772	665611	707541	376649	521528	501926	519342	518633	505153	13.4653	13.1407	13.1236	13.6485	13.9729	13.9199	13.5643	14.2764	13.6776
582	EFE28652.2;WP_014262610.1	2	2	1.989	36012.4	1.85185	0.888963	0.00958926	0.142241	tRNA dimethylallyltransferase [Filifactor alocis ATCC 35896] [EFE28652.2,WP_014262610.1]	NA	10506.9	7652.58	NA	22190.7	17360.4	NA	NA	8864.13	7064.22	3744.94	9512.39	NA	13006.9	12044	1553.85	14292.3	NA	NA	NA	NA	NA	0	0	NA	NA	NA	9648.04	NA	13354.9	#VALUE!	9.95294	9.63594	#VALUE!	10.7006	10.4551	#VALUE!	#VALUE!	9.78292
583	EFE28653.2;WP_014262611.1	14	14	13.951	77951.6	0.964986	-0.0514199	0.815992	0.935064	DNA mismatch repair domain protein [Filifactor alocis ATCC 35896] [EFE28653.2,WP_014262611.1]	300865	231554	169195	198931	262701	231153	222924	312188	239780	160418	182581	240481	288484	382841	266800	120703	277124	228812	193591	204196	714918	138659	187187	166481	258975	209957	232456	203949	197921	274506	13.3076	13.0457	12.732	12.8939	13.1719	13.044	13.0077	13.3445	13.0806
584	EFE28654.1;WP_014262612.1	8	8	7.976	100260	1.41504	0.500845	0.0478661	0.268117	DNA mismatch repair protein MutS [Filifactor alocis ATCC 35896] [EFE28654.1,WP_014262612.1]	101652	198400	91823.3	NA	62611.4	95551.5	151026	171363	169296	51278.4	112505	109039	134804	159801	137154	42692.4	117000	68709.6	129407	114445	110599	48229.8	23425.5	75015.8	33682.8	52942	72547.7	93559.2	116725	114487	12.2225	12.8912	12.1208	#VALUE!	11.7378	12.1606	12.6184	12.7447	12.7326
585	EFE28655.1;WP_014262613.1	13	13	13.889	55812.6	1.19248	0.253969	0.264071	0.589194	tRNA-i(6)A37 thiotransferase enzyme MiaB [Filifactor alocis ATCC 35896] [EFE28655.1,WP_014262613.1]	80679.1	77988.9	72899.6	93426.2	161040	87066	78714.4	113832	105465	59546.5	49835.6	69274.2	95558.2	120177	225071	183219	93875.8	97767.7	104879	119263	100596	38454.7	131660	67049.1	71402.7	62888.3	67475.4	74688.2	125793	78737.3	11.9914	11.9575	11.89	12.1381	12.6826	12.0676	11.9667	12.3356	12.2593
586	EFE28656.2;WP_014262614.1	9	9	8.947	39608.4	0.734561	-0.445045	0.16198	0.493332	LD-carboxypeptidase [Filifactor alocis ATCC 35896] [EFE28656.2,WP_014262614.1]	NA	75341.2	47851.5	36287.4	54541.1	59805	26923.3	37404.8	42866	NA	19831.6	NA	98361.7	67116.3	71378.9	33648.3	60500.2	64845.1	93924.6	90133.8	137285	87397.4	98518.4	97720.6	24392.6	38366.8	40141	44904.1	37517.4	77375.2	#VALUE!	11.9229	11.469	11.1924	11.5999	11.692	10.8939	11.2227	11.359
587	EFE28659.1;WP_014262617.1	26	25	30.839	34896.2	1.06874	0.0959079	0.412471	0.694095	ribose-phosphate diphosphokinase [Filifactor alocis ATCC 35896] [EFE28659.1,WP_014262617.1]	2.36229e+06	2.29288e+06	2.47312e+06	2.95376e+06	4.15177e+06	3.57816e+06	2.55249e+06	1.95644e+06	2.02993e+06	2.3484e+06	2.7756e+06	2.89094e+06	2.65843e+06	3.08349e+06	2.37935e+06	2.24649e+06	2.26917e+06	2.02985e+06	2.73762e+06	2.58431e+06	2.55831e+06	2.03408e+06	2.69668e+06	1.96238e+06	2.60351e+06	2.36725e+06	2.73368e+06	2.47893e+06	2.07885e+06	2.50278e+06	15.3683	15.3385	15.4141	15.5917	15.9322	15.7835	15.4457	15.1798	15.2167
588	EFE28660.1;WP_014262618.1	11	11	11.9	49655.4	1.13858	0.18723	0.271021	0.585142	UDP-N-acetylglucosamine diphosphorylase/glucosamine-1-phosphate N-acetyltransferase [Filifactor alocis ATCC 35896] [EFE28660.1,WP_014262618.1]	182863	168115	146453	218652	303171	218312	119205	134258	134134	113144	131668	116573	111509	137062	94186.2	135038	111009	106324	105270	115361	158042	107793	242067	130006	145980	82592.6	95642.9	105065	113380	168995	12.8096	12.7256	12.5876	12.9884	13.3152	12.9868	12.3817	12.5007	12.4997
589	EFE28661.1;WP_014262619.1	18	18	22.907	24014.9	1.2315	0.300417	0.904021	0.968076	CBS domain protein [Filifactor alocis ATCC 35896] [EFE28661.1,WP_014262619.1]	1.10422e+06	1.14652e+06	1.02876e+06	1.20775e+06	1.22865e+06	1.18187e+06	1.61275e+06	2.0076e+06	2.02342e+06	NA	11261.6	NA	1.16507e+06	1.48811e+06	963497	2.22698e+06	2.28937e+06	2.12788e+06	1.5523e+06	1.51516e+06	1.04434e+06	980180	1.06632e+06	1.48173e+06	796125	731701	883664	1.1425e+06	1.12145e+06	1.5784e+06	14.6078	14.6454	14.537	14.6974	14.7146	14.6758	14.9866	15.2056	15.2134
590	EFE28662.2;WP_014262620.1	7	7	7.97	46970	1.12179	0.165809	0.205116	0.542238	hypothetical protein HMPREF0389_00579 [Filifactor alocis ATCC 35896] [EFE28662.2,WP_014262620.1]	274732	246281	232948	440092	273378	186488	257416	298654	237077	212842	156987	257049	166209	244389	177765	325024	163623	281586	138411	222957	338744	171691	407495	128914	241061	125375	110346	301245	258005	189952	13.2167	13.1074	13.0517	13.6879	13.2118	12.8293	13.1516	13.3002	13.0693
591	EFE28663.1;WP_014262621.1	7	7	6.972	34433.9	1.11909	0.16233	0.893016	0.966629	Ppx/GppA phosphatase family protein [Filifactor alocis ATCC 35896] [EFE28663.1,WP_014262621.1]	12543	7690.63	6343.07	33018.6	55841.3	35064.4	43749.4	42813.8	47999.6	14327.9	21292.6	37738	19060.2	22434.1	26730.2	61544.5	44431	33222.2	31611.2	37163.4	19496.8	24089.6	34945.5	7817.66	15717.2	28480.5	37576.1	35228.3	22260.2	42698.6	10.1301	9.64091	9.44826	11.098	11.6234	11.1581	11.3794	11.3578	11.4721
592	EFE28665.1;WP_014262623.1	6	6	5.947	9069.8	1.04958	0.0698172	0.686599	0.85266	S4 domain protein [Filifactor alocis ATCC 35896] [EFE28665.1,WP_014262623.1]	82609.2	84517.5	64187.7	182494	386834	233171	190045	157181	146950	176166	113094	165013	157999	177184	180914	92334.3	140575	86163.9	107241	98145.1	146772	77885.2	434782	91453.1	139958	153736	113521	150526	110153	165382	12.015	12.0379	11.7627	12.8076	13.5589	13.0527	12.8482	12.6583	12.591
593	EFE28668.1;WP_014262626.1	7	7	6.967	33736.4	0.784587	-0.349995	0.186746	0.519387	PSP1 C-terminal domain protein [Filifactor alocis ATCC 35896] [EFE28668.1,WP_014262626.1]	60477	146277	87444.8	80010.5	133117	115332	99943	150680	142868	59703	94231	118409	70910.8	55507.8	67867.1	63435.9	127374	81999.7	90259.9	128610	95392.6	83764.5	337207	180961	69594.9	92530.9	104423	76409.7	100635	131943	11.7032	12.5864	12.0719	11.9831	12.4921	12.3487	12.2055	12.6161	12.5628
594	EFE28670.1;WP_014262628.1	3	3	2.99	26108.8	0.741476	-0.431528	0.106163	0.404937	dTMP kinase [Filifactor alocis ATCC 35896] [EFE28670.1,WP_014262628.1]	NA	64004.8	42343.5	NA	NA	NA	31572.9	NA	45895.8	NA	39859.5	NA	38858.7	NA	67580.5	NA	57609.3	41480.2	49416.3	65061.6	114167	NA	107696	NA	48237.1	33403.2	51749.8	49903.3	49364.1	74171.4	#VALUE!	11.7599	11.3467	#VALUE!	#VALUE!	#VALUE!	11.0532	#VALUE!	11.4273
595	EFE28671.1;WP_014262629.1	12	12	13.892	13615.2	1.15431	0.207032	0.877721	0.964409	putative endoribonuclease L-PSP [Filifactor alocis ATCC 35896] [EFE28671.1,WP_014262629.1]	433172	472007	573105	101414	99717	106672	185565	136823	296822	629175	607158	781082	421442	662095	347392	947947	326864	208547	254255	292700	272507	195929	310384	364684	323054	342298	509324	616055	383133	373126	13.672	13.7579	13.952	12.2201	12.2032	12.2707	12.8243	12.5196	13.294
596	EFE28674.1;WP_014262632.1	16	16	15.94	31146	0.898445	-0.154498	0.447934	0.719029	pur operon repressor PurR [Filifactor alocis ATCC 35896] [EFE28674.1,WP_014262632.1]	371639	448197	352209	645432	876112	736516	351658	404603	332996	404158	367203	462319	421244	448786	552221	562311	224697	181751	282697	306396	635743	468591	1.12244e+06	521727	448211	451440	582018	413444	364186	446182	13.5188	13.7061	13.4651	14.0708	14.3764	14.2028	13.4636	13.6038	13.409
597	EFE28675.1;WP_014262633.1	11	11	13.911	50539.2	1.25857	0.33179	0.21251	0.547333	UDP-N-acetylmuramate--L-alanine ligase [Filifactor alocis ATCC 35896] [EFE28675.1,WP_014262633.1]	80889.2	119278	186018	410322	282113	218820	289408	271864	304549	156993	205914	233715	148813	319797	130453	497184	213970	291703	162335	146361	207632	161825	133507	127399	437319	186728	205609	177459	181000	183272	11.994	12.3824	12.8267	13.6178	13.2432	12.9891	13.2687	13.2062	13.3197
598	EFE28676.1;WP_014262634.1	17	17	17.874	58113.2	0.918034	-0.123381	0.429493	0.710793	Ppx/GppA phosphatase family protein [Filifactor alocis ATCC 35896] [EFE28676.1,WP_014262634.1]	325127	278493	292077	411430	856282	582248	361822	508927	534719	339757	328325	423394	362284	567552	483805	229107	495791	566970	429445	488796	334456	296246	723065	371993	418792	640870	729786	393236	378607	566544	13.3851	13.2303	13.2779	13.6205	14.3535	13.9678	13.4921	13.8332	13.8826
599	EFE28678.1;WP_014262636.1	3	3	3.988	16190.1	0.554092	-0.851802	0.00363748	0.0882916	hypothetical protein HMPREF0389_00595 [Filifactor alocis ATCC 35896] [EFE28678.1,WP_014262636.1]	356581	549254	361682	NA	NA	NA	371908	339449	233383	NA	NA	NA	326839	NA	NA	550612	452945	NA	676596	658711	795899	NA	NA	NA	NA	NA	NA	NA	NA	NA	13.4775	13.9095	13.4917	#VALUE!	#VALUE!	#VALUE!	13.5196	13.4282	13.0536
600	EFE28679.1;WP_014262637.1	15	15	16.933	57064.5	1.09585	0.132054	0.791701	0.917731	UDP-N-acetylmuramoyl-L-alanyl-D-glutamate--2,6-diaminopimelate ligase [Filifactor alocis ATCC 35896] [EFE28679.1,WP_014262637.1]	207237	277150	225480	213491	215667	217776	315618	377187	278809	81698.8	76849.8	136401	178853	301054	132731	79842.4	286211	170054	208994	180105	102944	202349	170229	177977	115289	193047	190842	232673	151343	368986	12.9348	13.2255	13.0191	12.9645	12.9746	12.9844	13.3554	13.5336	13.2314
601	EFE28680.2;WP_014262638.1	8	8	7.913	52746.5	0.80816	-0.307287	0.057444	0.293074	hypothetical protein HMPREF0389_00597 [Filifactor alocis ATCC 35896] [EFE28680.2,WP_014262638.1]	44788.3	45092.7	32172.7	31223.2	23838.4	36391.5	23823.3	42932.7	29663	21590.3	42063.5	31456.8	42735.8	NA	NA	27929.5	46150.1	54666.6	46370	47256.8	62291.7	34720	80743.3	40591.8	32663.9	31656.2	36607.3	42552	35060.5	44514.9	11.4028	11.4096	11.072	11.0421	10.7722	11.1952	10.7716	11.3605	10.9908
602	EFE28681.1;WP_014262639.1	22	22	25.913	56722.2	0.831476	-0.266253	0.372457	0.655689	pyridine nucleotide-disulfide oxidoreductase [Filifactor alocis ATCC 35896] [EFE28681.1,WP_014262639.1]	361390	360808	333521	966659	902833	834561	899341	661685	321101	262476	502793	246119	516610	1.30497e+06	1.21411e+06	169584	181391	97238.6	636662	417290	531560	180244	1.31436e+06	381598	1.44374e+06	693532	1.27576e+06	281128	406700	565289	13.4909	13.4892	13.4106	14.4747	14.4064	14.3278	14.4026	14.0957	13.3727
603	EFE28685.1;WP_014262643.1	5	5	5.982	7323	1.16867	0.224866	0.542032	0.792277	cold shock protein CspA [Filifactor alocis ATCC 35896] [EFE28685.1,WP_014262643.1]	4.45979e+06	5.99804e+06	3.89573e+06	7.20765e+06	7.42284e+06	4.08983e+06	6.4253e+06	4.5116e+06	3.93376e+06	4.72016e+06	4.93192e+06	3.24639e+06	5.30332e+06	5.6914e+06	3.6999e+06	1.8506e+07	9.3459e+06	7.4536e+06	5.12308e+06	5.39623e+06	4.35547e+06	3.77947e+06	8.11581e+06	4.20144e+06	5.7843e+06	5.34862e+06	5.14895e+06	5.05838e+06	4.25985e+06	6.65883e+06	16.0038	16.3001	15.8685	16.4838	16.5132	15.9172	16.3689	16.0153	15.8783
604	EFE28689.1;WP_014262647.1	24	24	23.877	99415.2	1.06371	0.089108	0.648815	0.836878	DNA-directed DNA polymerase [Filifactor alocis ATCC 35896] [EFE28689.1,WP_014262647.1]	127394	173819	113154	109712	123665	151778	150413	114574	149998	74784.4	126093	109936	130428	228490	169998	71263	103547	88434.3	100303	115614	94729.1	128558	174808	172226	123635	113728	139630	90733.9	86441.2	112042	12.4482	12.7589	12.3297	12.2988	12.4185	12.6233	12.6143	12.3421	12.6115
605	EFE28690.2;WP_014262648.1	6	6	5.961	36211.2	0.621628	-0.685876	0.0137346	0.169253	SCP-like protein [Filifactor alocis ATCC 35896] [EFE28690.2,WP_014262648.1]	22367.8	51290	39092.3	89823.3	120067	50468.9	48184.5	26964.8	39989	21159.8	34864.2	NA	49179.8	NA	29961.6	9685.59	29178.2	13769	82044	81608.3	NA	NA	76134.7	NA	44227.8	49888.3	42539.8	58455.6	60428	116415	10.7085	11.5384	11.2668	12.0987	12.389	11.5223	11.4759	10.8954	11.2895
606	EFE28691.1;WP_014262649.1	10	10	10.959	34066.9	0.577472	-0.792178	0.360226	0.652808	thioredoxin-disulfide reductase [Filifactor alocis ATCC 35896] [EFE28691.1,WP_014262649.1]	29089.8	72065.9	43028	225760	717099	344899	456087	194139	27287.1	144467	47990.4	NA	105157	111840	141160	10233.2	NA	NA	888263	617709	274447	NA	377241	41513.5	285272	275149	534763	13016.6	41759.7	41892.8	10.9713	11.8785	11.3628	13.0204	14.1761	13.4442	13.7236	12.8695	10.9073
607	EFE28693.1;WP_014262651.1	7	7	6.938	56435.5	#DIV/0!	#DIV/0!	#DIV/0!	#DIV/0!	hypothetical protein HMPREF0389_00610 [Filifactor alocis ATCC 35896] [EFE28693.1,WP_014262651.1]	75192.8	54023.8	62738.2	NA	NA	NA	NA	NA	NA	NA	NA	NA	22849.5	68718.2	81001.6	NA	NA	NA	NA	NA	NA	NA	NA	NA	NA	NA	NA	NA	NA	NA	11.921	11.5903	11.7399	#VALUE!	#VALUE!	#VALUE!	#VALUE!	#VALUE!	#VALUE!
608	EFE28694.1;WP_014262654.1	4	4	3.988	45944.2	#DIV/0!	#DIV/0!	#DIV/0!	#DIV/0!	hypothetical protein HMPREF0389_00612 [Filifactor alocis ATCC 35896] [EFE28694.1,WP_014262654.1]	34688.3	63591.2	33372.6	NA	NA	NA	NA	NA	NA	44084.6	36608.3	53782.5	NA	41075.7	39507.1	NA	NA	NA	0	NA	NA	NA	NA	NA	NA	NA	NA	NA	NA	NA	11.1473	11.7534	11.1086	#VALUE!	#VALUE!	#VALUE!	#VALUE!	#VALUE!	#VALUE!
609	EFE28696.1;WP_014262656.1	3	3	2.991	22609.7	#DIV/0!	#DIV/0!	#DIV/0!	#DIV/0!	hypothetical protein HMPREF0389_00614 [Filifactor alocis ATCC 35896] [EFE28696.1,WP_014262656.1]	62695.9	75967.8	88880.1	NA	NA	NA	NA	NA	NA	105737	79240.1	131057	NA	98478.1	61090	NA	NA	NA	NA	NA	NA	NA	NA	NA	NA	NA	NA	NA	NA	NA	11.7392	11.9312	12.0882	#VALUE!	#VALUE!	#VALUE!	#VALUE!	#VALUE!	#VALUE!
610	EFE28697.1;WP_014262657.1	2	2	1.994	45672.7	0.582029	-0.780836	0.286113	0.593721	tryptophan synthase, beta subunit [Filifactor alocis ATCC 35896] [EFE28697.1,WP_014262657.1]	80152.3	150272	85017.2	NA	NA	NA	NA	77040	58024.5	NA	NA	NA	83132.1	NA	21256.5	NA	56797.1	NA	39199.9	69493	109185	NA	NA	42066.9	115759	221684	322205	NA	NA	NA	11.9848	12.6133	12.0438	#VALUE!	#VALUE!	#VALUE!	#VALUE!	11.9452	11.6618
611	EFE28698.2;WP_041250822.1	6	6	6.979	39341.2	2.08635	1.06098	0.0431511	0.261849	hypothetical protein HMPREF0389_00616 [Filifactor alocis ATCC 35896] [EFE28698.2,WP_041250822.1]	NA	NA	NA	26690.1	45773.4	35730	NA	30259.9	31964.3	75289.2	116027	129254	25379.9	38773.9	37056.9	NA	28423.6	20243	NA	9225.06	NA	NA	17890.6	31479.8	34514.9	25031.9	NA	NA	NA	NA	#VALUE!	#VALUE!	#VALUE!	10.8852	11.4246	11.1769	#VALUE!	11.0107	11.0655
612	EFE28699.1;WP_014262660.1	5	5	4.978	21621.8	2.1808	1.12486	0.223621	0.552842	hypothetical protein HMPREF0389_00617 [Filifactor alocis ATCC 35896] [EFE28699.1,WP_014262660.1]	22187	30289.1	31566.2	11951.5	36933	20869.2	31319.5	42254.6	38459.2	189120	150285	251210	18985.7	NA	25090.5	152625	105771	88225	32949.3	39213.1	33304.4	NA	NA	NA	28784.9	32330.4	52144.3	29600.5	24915.3	29514.1	10.7004	11.0117	11.053	10.0818	11.21	10.6392	11.0451	11.3446	11.2505
613	EFE28702.1;WP_014262663.1	2	2	1.98	23089.8	1.34213	0.424525	0.609376	0.80947	SMI1 / KNR4 family protein [Filifactor alocis ATCC 35896] [EFE28702.1,WP_014262663.1]	NA	7598.87	NA	20953.9	45275.4	37956.8	NA	NA	NA	36098.1	53929.8	63089.1	NA	23892.4	22169.1	9969.03	39936	23017.5	NA	NA	NA	NA	NA	NA	NA	16854.4	NA	37860.5	16792	NA	#VALUE!	9.6289	#VALUE!	10.6432	11.4137	11.2374	#VALUE!	#VALUE!	#VALUE!
614	EFE28704.2	2	2	1.994	40178.6	0.212908	-2.2317	#DIV/0!	#DIV/0!	hypothetical protein HMPREF0389_00623 [Filifactor alocis ATCC 35896]	NA	NA	NA	NA	NA	NA	NA	NA	NA	NA	NA	NA	NA	NA	NA	NA	NA	2326.54	NA	NA	NA	NA	NA	NA	10927.5	NA	NA	NA	NA	NA	#VALUE!	#VALUE!	#VALUE!	#VALUE!	#VALUE!	#VALUE!	#VALUE!	#VALUE!	#VALUE!
615	EFE28752.1;WP_014262675.1	3	3	2.984	38771.5	1.62959	0.704507	0.0929416	0.374102	hypothetical protein HMPREF0389_00672 [Filifactor alocis ATCC 35896] [EFE28752.1,WP_014262675.1]	101854	115529	129538	89594.2	134849	139494	116529	107467	71383.3	NA	NA	12898.2	NA	137222	83768.6	NA	NA	46349.5	90876.4	73712.9	NA	39885.9	53111.3	49553	57062.3	59558.7	69750.1	NA	47814.4	65942	12.2244	12.3504	12.4649	12.0962	12.5051	12.5389	12.359	12.2781	11.869
616	EFE28753.1;WP_014262676.1	17	17	22.896	20953	0.915035	-0.128101	0.464998	0.727468	DJ-1 family protein [Filifactor alocis ATCC 35896] [EFE28753.1,WP_014262676.1]	462214	711452	618396	393795	607477	523774	267340	361433	188353	348204	450704	431476	570663	481844	448420	1.80545e+06	634847	537144	568015	578560	1.24794e+06	355634	692176	334988	287286	399039	729259	633700	542262	802444	13.7369	14.1682	14.028	13.5767	14.0102	13.862	13.1894	13.491	12.8392
617	EFE28755.2;WP_014262678.1	4	3	3.988	16434.8	#DIV/0!	#DIV/0!	#DIV/0!	#DIV/0!	hypothetical protein HMPREF0389_00675 [Filifactor alocis ATCC 35896] [EFE28755.2,WP_014262678.1]	178315	170664	176678	10814.7	49337.6	31014.4	NA	NA	NA	NA	NA	NA	62457.8	279525	176172	NA	NA	NA	NA	NA	NA	NA	NA	NA	NA	NA	NA	NA	NA	NA	12.7845	12.7406	12.7752	9.9818	11.4996	11.0354	#VALUE!	#VALUE!	#VALUE!
618	EFE28756.1;WP_014262679.1	11	11	11.957	39411.9	#DIV/0!	#DIV/0!	#DIV/0!	#DIV/0!	alcohol dehydrogenase, iron-dependent [Filifactor alocis ATCC 35896] [EFE28756.1,WP_014262679.1]	1.04069e+06	1.10212e+06	778661	3.25813e+06	1.86139e+06	2.57539e+06	NA	NA	NA	NA	NA	NA	689547	2.31032e+06	1.77508e+06	NA	NA	NA	NA	NA	NA	NA	NA	NA	NA	NA	NA	NA	NA	NA	14.5485	14.6059	14.2585	15.6898	15.13	15.4547	#VALUE!	#VALUE!	#VALUE!
619	EFE28759.1;WP_041251027.1	4	4	3.94	19041.7	1.33381	0.415552	0.260737	0.58831	hypothetical protein HMPREF0389_00679 [Filifactor alocis ATCC 35896] [EFE28759.1,WP_041251027.1]	160332	242774	166006	158198	166355	193824	173135	85669.5	154095	72335.7	126757	123037	39559.6	182461	119485	32394.9	111432	85779.9	NA	NA	NA	77911.6	109436	133893	68050.8	58018.3	81781.6	128510	84348.9	155342	12.6782	13.093	12.7129	12.6648	12.715	12.8679	12.755	12.0514	12.6385
620	EFE28760.1;WP_014262683.1	78	78	96.548	97192.6	1.31179	0.391532	0.00883399	0.13351	pyruvate, phosphate dikinase [Filifactor alocis ATCC 35896] [EFE28760.1,WP_014262683.1]	1.73996e+06	2.03047e+06	1.2307e+06	2.27368e+06	2.49937e+06	2.32216e+06	1.92365e+06	2.47359e+06	2.32801e+06	1.45145e+06	1.84343e+06	1.69068e+06	1.30474e+06	1.81132e+06	1.06229e+06	1.10684e+06	1.9345e+06	1.75534e+06	1.19455e+06	1.60824e+06	2.16614e+06	940667	1.36127e+06	1.27967e+06	1.54568e+06	1.15214e+06	1.32582e+06	1.22816e+06	1.21307e+06	1.64493e+06	15.0625	15.2169	14.7162	15.3301	15.4247	15.3512	15.1629	15.4143	15.3537
621	EFE28761.1;WP_014262684.1	9	9	9.907	30841.8	1.58952	0.668587	0.002707	0.0747692	hypothetical protein HMPREF0389_00681 [Filifactor alocis ATCC 35896] [EFE28761.1,WP_014262684.1]	116823	99527.6	75210.8	102451	100645	87361.7	76243.1	114036	76409.2	72869.8	68051	65255.6	55689.1	92515.1	92801.2	252140	56571.4	49583.7	44912.6	66894.7	98473.9	37448.6	61793.4	58537.4	75720.7	26079.6	52754.8	51334.6	73942.7	45897	12.3616	12.2013	11.9212	12.2303	12.2125	12.071	11.9348	12.3374	11.937
622	EFE28762.1;WP_041251028.1	4	4	3.919	23770.7	1.17206	0.229046	0.315347	0.616081	HTH domain protein [Filifactor alocis ATCC 35896] [EFE28762.1,WP_041251028.1]	241287	360772	180941	141411	170498	149008	158832	271699	179567	135620	302692	257178	186684	386935	287166	543907	245777	213420	233648	284550	343817	133377	229652	205462	157957	173099	289489	113949	126035	219301	13.0869	13.4891	12.7991	12.5526	12.7396	12.6049	12.6688	13.2056	12.7915
623	EFE28769.1;WP_014262690.1	14	14	17.927	19874.4	0.808322	-0.306998	0.262125	0.589782	UBA/TS-N domain protein [Filifactor alocis ATCC 35896] [EFE28769.1,WP_014262690.1]	365295	471999	556474	709520	943637	1.2102e+06	611445	1.17991e+06	1.19557e+06	1.02451e+06	1.05158e+06	1.59596e+06	947736	1.40934e+06	1.54566e+06	1.62719e+06	1.87672e+06	1.04327e+06	1.23518e+06	1.47803e+06	2.01263e+06	665590	2.90375e+06	1.15628e+06	747543	955733	1.06577e+06	683312	986169	2.0822e+06	13.5016	13.7579	13.9225	14.1655	14.4506	14.6994	14.0167	14.6741	14.6873
624	EFE28771.1;WP_014262692.1	7	7	6.979	34512	0.581367	-0.78248	0.0940726	0.371193	ribosome biogenesis GTPase Era [Filifactor alocis ATCC 35896] [EFE28771.1,WP_014262692.1]	59525.9	67275.9	58753.5	42317.1	93372.5	69516.6	76054.7	69047.6	59880.4	52818.3	59387.3	71222.8	90281.8	99844.2	110723	19467.6	107162	105980	104001	140317	63617	88526.2	489487	89072.8	106221	163036	129451	45085.3	37195.3	49215.9	11.6873	11.8097	11.6743	11.3461	12.1375	11.8425	11.9324	11.8357	11.6933
625	EFE28773.2	10	9	9.97	37859.8	0.92898	-0.106281	0.599022	0.807772	PhoH family protein [Filifactor alocis ATCC 35896]	215959	287973	165330	335137	530312	270500	240239	441753	306175	132737	222073	226932	301624	395034	331174	466648	389207	357177	237704	318247	427953	231241	1.33177e+06	263392	148167	285808	307185	148277	148769	181706	12.976	13.2638	12.7088	13.4154	13.8744	13.2012	13.0825	13.6917	13.3251
626	EFE28774.1;WP_014262695.1	16	16	17.915	52865.3	1.16849	0.224639	0.272852	0.584371	tRNA nucleotidyltransferase [Filifactor alocis ATCC 35896] [EFE28774.1,WP_014262695.1]	451156	542842	296209	180625	251510	290454	299295	380043	288136	190232	391710	162129	303154	343698	371062	621979	369285	289076	300387	291491	267916	361224	394089	468354	226612	190956	307848	224415	183252	219583	13.7127	13.8977	13.292	12.7973	13.1284	13.2723	13.3023	13.5412	13.2643
627	EFE28776.1;WP_014262697.1	9	9	9.97	44584.8	1.07175	0.0999626	0.774944	0.907501	putative methionine gamma-lyase [Filifactor alocis ATCC 35896] [EFE28776.1,WP_014262697.1]	285314	366910	222960	113954	127377	132729	150515	196541	121675	153587	200691	165932	104831	359979	253609	81074	95247.2	75932.6	80249.6	96545.2	136171	160917	339889	285952	174070	173541	181906	88714.5	153728	124349	13.2545	13.506	13.0079	12.3367	12.4481	12.4892	12.615	12.8818	12.4023
628	EFE28777.1;WP_083799684.1	13	13	12.928	55284.9	1.40973	0.495421	0.332282	0.624783	putative flagellar protein FliS [Filifactor alocis ATCC 35896] [EFE28777.1,WP_083799684.1]	117716	109101	93000.3	256396	93758.3	161722	30562.3	64952.5	48343.8	31175.6	126872	50851.6	46051.8	92564	84688.4	81678	22502.7	21286	32292.2	40645.6	106363	43241.7	97207.5	101819	54366.3	42987.3	64767.7	29709.6	53309.4	58356.7	12.3692	12.2932	12.1335	13.1476	12.1416	12.6868	11.0207	11.7746	11.4792
629	EFE28778.1;WP_014262699.1	18	18	17.923	26807	1.1185	0.161571	0.367759	0.656069	response regulator receiver domain protein [Filifactor alocis ATCC 35896] [EFE28778.1,WP_014262699.1]	1.03614e+06	1.10347e+06	965029	874784	1.36474e+06	951128	830547	927983	1.16197e+06	614758	869401	849841	1.00974e+06	2.23985e+06	1.38031e+06	860232	620615	635349	517807	580992	951943	615966	1.57049e+06	1.04221e+06	994658	892129	1.13345e+06	713212	833226	1.05889e+06	14.5442	14.6071	14.4731	14.3749	14.8196	14.4586	14.323	14.4339	14.6588
630	EFE28781.2;WP_014262702.1	5	5	6.979	13907.8	0.574009	-0.800854	0.00602657	0.112262	large conductance mechanosensitive channel protein [Filifactor alocis ATCC 35896] [EFE28781.2,WP_014262702.1]	176394	136281	104431	NA	NA	NA	NA	49656.3	58065.3	118096	130035	94958.8	59905.1	281653	239662	62066.7	138101	145332	NA	NA	NA	133823	212755	240133	139095	192290	186469	193819	256865	454641	12.7736	12.5156	12.2494	#VALUE!	#VALUE!	#VALUE!	#VALUE!	11.506	11.6625
631	EFE28782.1	9	9	12.941	69746.6	0.965664	-0.0504061	0.838638	0.944795	TRAP transporter, 4TM/12TM fusion protein [Filifactor alocis ATCC 35896]	362523	249010	513055	275127	287267	285573	365146	365193	348773	353213	318326	369587	293648	418806	388878	377042	398083	303220	430767	358102	470088	226038	396067	272887	165048	204362	291018	661612	484717	369624	13.494	13.1184	13.8413	13.2181	13.2613	13.2554	13.5012	13.5013	13.4553
632	EFE28784.2;WP_014262705.1	38	38	58.816	35967.5	1.2517	0.323894	0.0402565	0.249964	TRAP transporter solute receptor, TAXI family [Filifactor alocis ATCC 35896] [EFE28784.2,WP_014262705.1]	6.99938e+07	6.76368e+07	5.55796e+07	8.67507e+07	5.26463e+07	8.0841e+07	6.94044e+07	5.50846e+07	5.34016e+07	6.84862e+07	6.93199e+07	5.77233e+07	4.63985e+07	6.28284e+07	4.58707e+07	2.76789e+07	5.42375e+07	3.73972e+07	5.91889e+07	4.78536e+07	6.98555e+07	2.43804e+07	2.87691e+07	3.74356e+07	3.47832e+07	4.58584e+07	5.3991e+07	4.70237e+07	4.67647e+07	6.93406e+07	18.7571	18.7228	18.5265	18.9717	18.4723	18.9011	18.7486	18.5175	18.4865
633	EFE28785.1;WP_014262706.1	8	8	8.885	34567.4	0.738329	-0.437665	0.326384	0.623947	hypothetical protein HMPREF0389_00705 [Filifactor alocis ATCC 35896] [EFE28785.1,WP_014262706.1]	61585.8	81608.6	54492.5	83969.9	120596	84593.3	NA	100665	46200.6	NA	NA	NA	52236.1	118384	93069.1	47791.6	NA	50384.6	78566.6	78167.9	157224	53633.4	309700	90184.3	51449.3	NA	NA	51825.6	76426	90069.7	11.7213	12.0028	11.599	12.0314	12.3934	12.0388	#VALUE!	12.2127	11.4339
634	EFE28787.1;WP_014262708.1	6	6	5.953	16648.4	0.950565	-0.0731426	0.547783	0.793444	transcription antitermination factor NusB [Filifactor alocis ATCC 35896] [EFE28787.1,WP_014262708.1]	15664.1	24279.3	14947.4	27187.6	62178.2	18926.4	23733.3	11583.4	22925	4753.93	11872	7595.41	29878.5	32126	29779.4	176680	39981.1	27778.5	20238	30627.6	45771.8	26522	126743	28196	7554.9	17788.1	16502.5	31323.7	30576.8	26241.8	10.3523	10.7905	10.3054	10.9037	11.7309	10.5415	10.7678	10.0505	10.7331
635	EFE28788.2;WP_014262709.1	11	11	11.964	14032.6	1.3285	0.409795	0.308358	0.609863	hypothetical protein HMPREF0389_00708 [Filifactor alocis ATCC 35896] [EFE28788.2,WP_014262709.1]	918028	1.09495e+06	1.23403e+06	1.88849e+06	1.08702e+06	899996	1.7467e+06	1.42333e+06	831774	1.63385e+06	1.43986e+06	2.1604e+06	1.75357e+06	2.05803e+06	1.63731e+06	8.78349e+06	1.20494e+06	794451	1.39364e+06	1.05196e+06	2.30044e+06	1.15811e+06	2.68855e+06	518016	1.05334e+06	629475	811155	1.42959e+06	2.35641e+06	963747	14.4231	14.5994	14.7189	15.1444	14.5921	14.4033	15.0664	14.8617	14.3245
636	EFE28789.1;WP_014262710.1	11	11	10.955	35040.7	0.761123	-0.393798	0.0283129	0.229077	fatty acid/phospholipid synthesis protein PlsX [Filifactor alocis ATCC 35896] [EFE28789.1,WP_014262710.1]	163546	214140	166590	103646	152479	203706	172833	333420	225364	109286	153204	203315	170478	351533	216914	96258.7	186693	188402	129346	176274	243003	292061	353990	335611	190019	166987	233857	257609	291259	318380	12.698	12.9675	12.7164	12.2419	12.6279	12.9176	12.7532	13.4103	13.0186
637	EFE28791.2;WP_014262712.1	14	13	13.943	56590.5	0.865586	-0.208251	0.388015	0.675652	hypothetical protein HMPREF0389_00711 [Filifactor alocis ATCC 35896] [EFE28791.2,WP_014262712.1]	33207.3	93060	39310.7	32001.3	16058.8	19767.4	101655	104783	86837.8	33333.9	35521.8	61921.5	46208.1	62396.5	39957.9	106823	72887.2	30445.8	53611.7	48706.2	22136.1	101520	52023	139985	30210	42305.1	59763	79564.7	79262.9	73563.5	11.1037	12.1341	11.2724	11.0667	10.3772	10.5849	12.2225	12.2528	12.0649
638	EFE28792.1;WP_014262713.1	11	11	10.939	47958.5	0.906376	-0.141818	0.954689	0.987993	RmuC domain protein [Filifactor alocis ATCC 35896] [EFE28792.1,WP_014262713.1]	85451.8	123238	80672.6	48669.3	54095.1	63504.1	79553	125436	187028	29098.2	45141.8	61703.2	52703.1	65831.8	69517	105986	80479.2	95403.5	54054.4	47933.8	100918	98977.5	109713	229525	26200.8	29586	57921.8	70359	102432	141479	12.0489	12.415	11.9913	11.486	11.5916	11.752	11.9773	12.4327	12.8322
639	EFE28797.1;WP_041251037.1	17	17	20.924	40419	1.35861	0.442136	0.00525078	0.102582	ABC transporter, solute-binding protein [Filifactor alocis ATCC 35896] [EFE28797.1,WP_041251037.1]	1.92769e+06	1.95765e+06	1.15598e+06	701762	1.28759e+06	939716	1.31507e+06	1.38108e+06	1.08551e+06	1.13249e+06	1.59953e+06	1.39834e+06	1.16331e+06	1.8692e+06	1.45256e+06	1.39172e+06	1.26358e+06	1.68379e+06	808241	923467	675565	522814	1.28146e+06	704445	1.006e+06	1.07655e+06	1.10061e+06	1.57283e+06	1.10405e+06	1.34738e+06	15.165	15.1804	14.6536	14.1545	14.7614	14.4465	14.7826	14.8315	14.5907
640	EFE28800.1;WP_014262721.1	11	11	10.96	39728.1	1.31124	0.390928	0.103657	0.401109	polyamine ABC transporter, ATP-binding protein [Filifactor alocis ATCC 35896] [EFE28800.1,WP_014262721.1]	140493	203119	128577	53773.8	55335	64121	130916	182050	191639	77506.2	129943	112361	119944	177525	99830.1	63116.7	148468	122043	147195	139060	47202.4	43247.9	93574.4	71289.4	64161.6	68832	116453	110618	83588.8	133701	12.5461	12.9147	12.4574	11.5857	11.6143	11.7617	12.4755	12.8052	12.8565
641	EFE28801.2;WP_083799685.1	23	23	24.925	50248.2	1.10677	0.14636	0.338088	0.629788	copper amine oxidase domain protein [Filifactor alocis ATCC 35896] [EFE28801.2,WP_083799685.1]	487934	793178	735968	537923	313770	388688	486678	491526	544814	676504	727768	822421	548455	448310	277387	536903	407276	342812	479281	478710	946783	507778	619810	479440	454459	178275	347185	388365	292868	590535	13.7911	14.2769	14.2021	13.8886	13.3496	13.5637	13.7885	13.7984	13.9013
642	EFE28802.1;WP_014262723.1	12	12	11.927	62011.8	1.33777	0.419825	0.0104362	0.149275	hypothetical protein HMPREF0389_00722 [Filifactor alocis ATCC 35896] [EFE28802.1,WP_014262723.1]	260872	307511	224225	160298	170597	193542	291970	262325	253010	198488	380744	350124	173891	285613	158476	195766	189584	181083	203647	177655	201505	153989	203045	286588	84414.5	111290	141539	172480	198660	177226	13.1649	13.3294	13.0136	12.6779	12.7402	12.8664	13.2776	13.1705	13.1343
643	EFE28804.1;WP_014262724.1	68	68	79.592	97542.3	1.45919	0.545164	0.031179	0.229123	ATP-dependent chaperone protein ClpB [Filifactor alocis ATCC 35896] [EFE28804.1,WP_014262724.1]	1.51203e+06	1.65149e+06	1.11668e+06	1.00375e+06	2.04642e+06	1.19588e+06	1.65369e+06	2.04326e+06	2.30303e+06	1.15744e+06	1.78811e+06	2.14471e+06	883177	2.60446e+06	1.52493e+06	520952	831147	648519	917334	1.18939e+06	1.55423e+06	522845	2.1289e+06	1.02182e+06	791898	459939	777845	757850	880768	1.16364e+06	14.9221	15.0103	14.619	14.5124	15.2248	14.6875	15.0117	15.2232	15.3429
644	EFE28805.1;WP_014262725.1	21	21	25.825	40380.7	0.944202	-0.0828332	0.697422	0.858119	ankyrin repeat protein [Filifactor alocis ATCC 35896] [EFE28805.1,WP_014262725.1]	315691	426813	473831	382625	703490	417273	558178	750403	1.07958e+06	478386	372199	602673	298897	406297	590558	259462	947716	1.126e+06	359629	342113	365707	522407	1.15427e+06	373641	598196	948902	403340	595398	595302	935929	13.3557	13.6572	13.7618	13.548	14.157	13.6346	13.9256	14.2215	14.5852
645	EFE28807.1;WP_014262727.1	3	3	2.991	17725.3	0.740568	-0.433296	0.0693326	0.326679	hypothetical protein HMPREF0389_00727 [Filifactor alocis ATCC 35896] [EFE28807.1,WP_014262727.1]	353278	374533	324300	359780	553663	374999	1.12344e+06	969434	1.15681e+06	775105	442151	446160	393301	437233	383192	1.06613e+06	474467	588683	544227	562459	864589	735520	2.02264e+06	901832	517025	452735	478672	637458	750435	1.07163e+06	13.4682	13.5266	13.3826	13.4864	13.9175	13.5278	14.6251	14.4776	14.6543
646	EFE28810.1;WP_014262729.1	13	12	15.943	36359.2	0.882713	-0.179984	0.304458	0.608157	putative glycerol-3-phosphate dehydrogenase [NAD(P)+] [Filifactor alocis ATCC 35896] [EFE28810.1,WP_014262729.1]	289928	459786	321467	334629	410916	379100	389388	437451	332372	192708	201372	277299	313184	549659	288626	150303	275796	235102	308264	363638	252438	316226	170912	368242	345295	321532	390574	483585	536494	552756	13.2705	13.7317	13.3738	13.4139	13.6193	13.5387	13.5655	13.6819	13.4072
647	EFE28813.1;WP_014262731.1	7	7	8.966	48945.9	0.838019	-0.254946	0.305852	0.60791	ribosome biogenesis GTPase Der [Filifactor alocis ATCC 35896] [EFE28813.1,WP_014262731.1]	99779.8	211194	117284	104414	190332	183503	103316	165777	145740	56286.9	100874	114866	139907	336360	247184	82315.3	150014	145270	132434	194961	261947	155060	423329	192735	94174.1	149567	161263	76584.9	145058	156371	12.2039	12.9537	12.3655	12.2493	12.8497	12.8131	12.2387	12.7115	12.5827
648	EFE28814.2;WP_014262732.1	3	3	2.991	21035.4	0.853932	-0.227807	0.535117	0.786475	serine O-acetyltransferase [Filifactor alocis ATCC 35896] [EFE28814.2,WP_014262732.1]	288361	335888	215300	257174	465378	378245	424541	416748	250783	NA	NA	240908	362228	676448	470171	208328	494174	225291	368408	447777	784747	213593	932119	282741	259958	240633	563882	293453	232108	395589	13.2651	13.4177	12.9729	13.1507	13.7438	13.5364	13.6519	13.6334	13.1255
649	EFE28815.1;WP_014262733.1	28	28	32.797	32065	0.901124	-0.150203	0.565767	0.79645	cysteine synthase A [Filifactor alocis ATCC 35896] [EFE28815.1,WP_014262733.1]	1.81425e+06	1.28846e+06	943088	2.17742e+06	3.31894e+06	1.95818e+06	1.97105e+06	1.69753e+06	838238	2.21504e+06	1.12234e+06	1.1893e+06	2.67318e+06	3.3653e+06	2.55349e+06	3.52436e+06	2.32405e+06	1.2489e+06	2.38072e+06	1.80031e+06	2.05078e+06	1.48334e+06	6.16584e+06	983645	1.94207e+06	1.90923e+06	2.1278e+06	2.11172e+06	1.64506e+06	2.19793e+06	15.1043	14.7621	14.4501	15.2868	15.7083	15.1807	15.1872	15.0378	14.3322
650	EFE28816.2;WP_014262734.1	3	3	2.991	29679.8	0.600759	-0.735142	0.916349	0.967056	TIGR03943 family protein [Filifactor alocis ATCC 35896] [EFE28816.2,WP_014262734.1]	NA	17170.9	15369	10406.5	34895	NA	22558.8	NA	NA	NA	NA	NA	NA	NA	NA	28847	NA	NA	8862.09	NA	NA	NA	115178	43213.7	NA	NA	NA	6764.22	8940.37	32181.6	#VALUE!	10.4441	10.3333	9.94333	11.1532	#VALUE!	10.717	#VALUE!	#VALUE!
651	EFE28819.1;WP_014262737.1	7	7	8.966	20994.2	2.20655	1.14179	0.588393	0.805645	hypothetical protein HMPREF0389_00739 [Filifactor alocis ATCC 35896] [EFE28819.1,WP_014262737.1]	80869.5	100273	63992.4	102391	107143	106537	NA	NA	NA	1.45104e+07	1.58024e+07	1.56994e+07	52685.1	112589	77137.3	13979.8	82914	72167.8	96410.1	70347.9	93304.6	265820	168096	468485	4.60622e+06	4.0722e+06	5.64265e+06	65617.1	NA	65994.8	11.9937	12.2088	11.7597	12.2297	12.2751	12.2694	#VALUE!	#VALUE!	#VALUE!
652	EFE28823.2;WP_014262739.1	33	32	40.797	28233.2	1.29225	0.369883	0.0986375	0.385408	electron transfer flavoprotein domain protein [Filifactor alocis ATCC 35896] [EFE28823.2,WP_014262739.1]	7.99802e+07	1.02334e+08	5.98597e+07	3.36545e+07	2.87677e+07	3.51736e+07	8.21851e+07	5.5199e+07	5.98244e+07	6.29223e+07	9.09089e+07	6.74585e+07	4.79524e+07	8.04581e+07	6.71364e+07	2.71977e+07	4.22547e+07	3.94173e+07	4.02188e+07	3.54517e+07	4.02937e+07	2.57676e+07	2.586e+07	2.91133e+07	6.6633e+07	4.50433e+07	4.45937e+07	5.13618e+07	5.63793e+07	8.75194e+07	18.8904	19.1369	18.6007	18.0248	17.8679	18.069	18.9176	18.5196	18.6001
653	EFE28824.1;WP_014262740.1	47	46	60.674	41258.6	1.12029	0.16387	0.441463	0.712927	acyl-CoA dehydrogenase, C-terminal domain protein [Filifactor alocis ATCC 35896] [EFE28824.1,WP_014262740.1]	5.29216e+07	5.93481e+07	3.12161e+07	3.14581e+07	2.43843e+07	3.22016e+07	3.98834e+07	4.97059e+07	3.4702e+07	3.13702e+07	3.86053e+07	3.46122e+07	3.70056e+07	4.9232e+07	3.2043e+07	1.58816e+07	2.12588e+07	2.22449e+07	3.41201e+07	3.18775e+07	4.90574e+07	2.19833e+07	2.44617e+07	2.42499e+07	3.93635e+07	2.30285e+07	3.21946e+07	3.0153e+07	3.20248e+07	3.71944e+07	18.4775	18.5921	17.9496	17.9573	17.7026	17.9807	18.1946	18.4148	18.0555
654	EFE28825.1;WP_014262741.1	58	56	79.589	40922.6	0.992238	-0.0112415	0.904165	0.966938	acetyl-CoA C-acetyltransferase [Filifactor alocis ATCC 35896] [EFE28825.1,WP_014262741.1]	3.12591e+06	1.63659e+06	3.86832e+06	8.3656e+06	6.56456e+06	3.05265e+06	3.87319e+06	2.98981e+06	7.10799e+06	2.40596e+06	3.26372e+06	2.71612e+06	4.35452e+06	2.69599e+06	7.41852e+06	7.51119e+06	3.82137e+06	5.34807e+06	3.43245e+06	3.35922e+06	4.38191e+06	2.27228e+06	5.1897e+06	1.47694e+06	9.39467e+06	4.59824e+06	3.14179e+06	3.223e+06	9.56058e+06	3.80042e+06	15.6484	15.0013	15.8615	16.6328	16.3903	15.6247	15.8627	15.6039	16.4699
655	EFE28826.1;WP_014262742.1	30	30	41.848	30460.1	0.9735	-0.0387472	0.962366	0.988276	3-hydroxybutyryl-CoA dehydrogenase [Filifactor alocis ATCC 35896] [EFE28826.1,WP_014262742.1]	6.51549e+06	4.99833e+06	4.87648e+06	4.92805e+06	1.17995e+07	8.57034e+06	6.97344e+06	1.02213e+07	5.95454e+06	5.81477e+06	6.81265e+06	7.14633e+06	6.28989e+06	7.40249e+06	7.50978e+06	4.02238e+06	5.08631e+06	5.52084e+06	6.21938e+06	6.17414e+06	1.17063e+07	2.71373e+06	9.86463e+06	4.34582e+06	6.14643e+06	6.15131e+06	9.09309e+06	5.35565e+06	5.43437e+06	9.27618e+06	16.3828	16.1178	16.0931	16.1036	16.9767	16.657	16.4508	16.8331	16.2928
656	EFE28827.1;WP_014262743.1	16	16	18.907	28093.5	0.948164	-0.0767914	0.903552	0.968869	3-hydroxybutyryl-CoA dehydratase [Filifactor alocis ATCC 35896] [EFE28827.1,WP_014262743.1]	946627	972127	676388	1.0201e+06	2.21537e+06	1.37436e+06	902552	1.99339e+06	1.32816e+06	1.16331e+06	1.0422e+06	1.15881e+06	872293	1.14894e+06	1.6068e+06	1.21112e+06	850067	910126	836686	1.06019e+06	2.40578e+06	606106	811289	1.22499e+06	1.69668e+06	1.17193e+06	1.94547e+06	706881	1.00907e+06	1.56644e+06	14.4538	14.4804	14.1177	14.5286	15.3041	14.8266	14.4061	15.1985	14.7925
657	EFE28829.1;WP_014262745.1	5	5	6.979	13209.8	1.00879	0.012624	0.871774	0.961833	ribosomal protein L20 [Filifactor alocis ATCC 35896] [EFE28829.1,WP_014262745.1]	1.07033e+06	1.70087e+06	791203	1.00602e+06	1.78663e+06	1.21473e+06	1.27368e+06	1.33767e+06	965195	585824	847565	1.11785e+06	808162	1.28584e+06	1.10117e+06	440993	1.0253e+06	615700	1.12103e+06	1.27452e+06	343472	694932	1.32351e+06	779429	1.6155e+06	1.49862e+06	1.22224e+06	1.0357e+06	895552	735119	14.5766	15.0398	14.2745	14.5147	15.089	14.7032	14.7506	14.7996	14.4732
658	EFE28831.1;WP_041251043.1	12	12	13.934	22058.9	1.22948	0.298047	0.0591258	0.292344	translation initiation factor IF-3 [Filifactor alocis ATCC 35896] [EFE28831.1,WP_041251043.1]	372745	505566	346527	583841	278539	400572	717342	560167	593758	396215	387822	440319	530014	440030	407668	782982	719663	385775	667530	562868	383978	308591	352039	267736	345234	430362	348613	400961	271183	459437	13.5218	13.8266	13.4489	13.9705	13.2305	13.5938	14.1765	13.9291	13.9874
659	EFE28832.1;WP_014262748.1	9	9	9.942	30299.8	0.971551	-0.0416383	0.996255	1.00125	acetyltransferase, GNAT family [Filifactor alocis ATCC 35896] [EFE28832.1,WP_014262748.1]	239103	265368	183354	225966	325919	240326	218502	305293	358294	143018	202338	220947	260251	257197	367378	653886	248120	291304	226568	226698	435362	243715	642532	282543	155290	163606	271689	191131	236156	360155	13.0778	13.182	12.8123	13.0213	13.3876	13.0829	12.9877	13.3222	13.4823
660	EFE28833.1;WP_049770207.1	2	2	1.994	21467.3	0.824054	-0.279189	0.0745759	0.331863	Acyltransferase [Filifactor alocis ATCC 35896] [EFE28833.1,WP_049770207.1]	NA	NA	102891	53303	81837.1	50508.7	130982	224713	125708	NA	NA	NA	NA	133986	138745	NA	108484	103732	155181	134102	148804	102274	168222	157924	150572	105507	163535	104088	112577	158476	#VALUE!	#VALUE!	12.2346	11.5769	12.0056	11.523	12.476	13.0157	12.4349
661	EFE28835.1;WP_014262753.1	5	4	4.923	24594.4	0.561531	-0.832561	0.0112639	0.158288	cytidylate kinase [Filifactor alocis ATCC 35896] [EFE28835.1,WP_014262753.1]	NA	48956.9	NA	25793.7	38961.7	42379.7	33008.1	25535.4	37135.7	21355.6	28136.4	20058.6	57779.6	23499.6	31367	30392.9	44100.9	27390	79640.2	68852.1	47336.9	50041.8	160498	45775.2	29302	15465.7	NA	56810	44922.2	57415.3	#VALUE!	11.4918	#VALUE!	10.851	11.2635	11.3476	11.0977	10.841	11.2155
662	EFE28836.1	6	6	5.96	32831.3	0.921963	-0.11722	0.577076	0.79972	SIS domain protein [Filifactor alocis ATCC 35896]	59508.3	52866.1	47792.8	49058.7	81251.9	53778.5	73095.3	126893	70325.4	64797	58650.2	57715.7	74546.1	54741.4	72993.3	106747	78933.8	78943.1	70219.2	73287.2	NA	61215.3	158962	67090.3	78149.9	43343.4	53542.9	72075.4	70446	88592.1	11.687	11.5687	11.4678	11.4939	11.9985	11.5858	11.8927	12.4442	11.854
663	EFE28837.1;WP_014262755.1	4	4	3.981	27973.7	0.949354	-0.0749814	0.985887	1.00088	pseudouridylate synthase [Filifactor alocis ATCC 35896] [EFE28837.1,WP_014262755.1]	NA	24869.4	NA	18903.6	26043.2	25469.4	NA	27336.5	NA	NA	NA	15920.7	13846.5	26252.5	21653.5	NA	27233.4	NA	23731.7	19827.2	NA	28444.8	38327.1	23875.9	NA	NA	NA	NA	NA	9593.29	#VALUE!	10.8145	#VALUE!	10.5403	10.8607	10.8384	#VALUE!	10.9091	#VALUE!
664	EFE28838.1	2	2	1.994	19788.5	#DIV/0!	#DIV/0!	#DIV/0!	#DIV/0!	DNA-binding helix-turn-helix protein [Filifactor alocis ATCC 35896]	67684.6	68031.4	NA	NA	NA	NA	NA	NA	NA	NA	NA	NA	NA	89884.2	113143	NA	NA	NA	NA	NA	NA	NA	NA	NA	NA	NA	NA	NA	NA	NA	11.8158	11.8209	#VALUE!	#VALUE!	#VALUE!	#VALUE!	#VALUE!	#VALUE!	#VALUE!
665	EFE28839.1;WP_014262757.1	10	10	9.911	43594	1.14808	0.199221	0.685283	0.852348	aspartate kinase, monofunctional class [Filifactor alocis ATCC 35896] [EFE28839.1,WP_014262757.1]	NA	27240.9	26202.6	62155.8	48854.9	63549.5	75140.1	99023.2	64682.7	102249	94151.8	112973	37195.3	43004.9	53500.2	NA	30720.1	33793.4	38222.8	33757	NA	NA	73895.6	NA	84900.7	58581.2	42379.6	NA	50845.7	41795.2	#VALUE!	10.9056	10.8668	11.7305	11.4898	11.7527	11.9203	12.1963	11.7704
666	EFE28842.1;WP_014262760.1	14	14	13.951	37704.2	1.90113	0.926855	8.9422e-05	0.00795856	threonine synthase [Filifactor alocis ATCC 35896] [EFE28842.1,WP_014262760.1]	200315	180459	132872	425666	250363	209630	347302	330212	369250	196529	468031	413189	261186	468740	313337	294110	209681	196023	172663	158355	90231	117105	111426	84471.9	377099	211157	91170.3	127293	201197	104770	12.9008	12.7964	12.4903	13.6546	13.1238	12.9462	13.4511	13.4006	13.5124
667	EFE28843.1;WP_014262761.1	8	8	7.976	46436.7	1.13664	0.184774	0.822538	0.937201	homoserine dehydrogenase [Filifactor alocis ATCC 35896] [EFE28843.1,WP_014262761.1]	17978	19836.1	14720	23005	13724.9	25108.6	33595.4	38645.3	34436.2	22801.1	32946.7	46878.9	19597	37694.1	39267.4	NA	3534.7	6272.47	8674.12	NA	22181.4	10786.7	22919.5	NA	39704.2	21076.7	28394.7	21380.5	32638.6	14799.5	10.4901	10.5884	10.2901	10.7366	10.2201	10.8241	11.1153	11.2553	11.14
668	EFE28847.1;WP_014262763.1	13	13	15.918	19918	0.561679	-0.832181	0.0939605	0.372586	antioxidant, AhpC/TSA family [Filifactor alocis ATCC 35896] [EFE28847.1,WP_014262763.1]	1.00373e+06	1.73883e+06	625980	8.98614e+06	1.99992e+07	1.04653e+07	8.54401e+06	6.86247e+06	1.32355e+06	3.91384e+06	4.67078e+06	1.55922e+06	3.00973e+06	1.63048e+07	9.74705e+06	3.90897e+06	2.35704e+06	1.54089e+06	1.78075e+07	1.06701e+07	3.76873e+06	896914	3.20357e+07	2.44486e+06	1.38797e+07	1.26818e+07	1.48066e+07	3.74658e+06	7.28047e+06	6.46077e+06	14.5124	15.0619	14.0402	16.7043	17.5044	16.8567	16.6539	16.4347	14.789
669	EFE28848.1;WP_014262765.1	12	12	14.955	8314.5	29.3124	4.87344	#DIV/0!	#DIV/0!	hypothetical protein HMPREF0389_00770 [Filifactor alocis ATCC 35896] [EFE28848.1,WP_014262765.1]	492556	999622	1.47001e+06	18453.7	12572.7	NA	NA	NA	NA	1.29703e+06	1.42909e+06	2.12772e+06	33708.2	32836.2	73148	65228.3	NA	NA	NA	NA	NA	NA	NA	NA	NA	NA	NA	NA	22891.3	NA	13.8005	14.5083	14.8939	10.5162	10.1324	#VALUE!	#VALUE!	#VALUE!	#VALUE!
670	EFE28849.1;WP_014262766.1	5	5	5.982	7943.6	12.8337	3.68187	0.227011	0.552693	hypothetical protein HMPREF0389_00771 [Filifactor alocis ATCC 35896] [EFE28849.1,WP_014262766.1]	1.23427e+06	1.6096e+06	1.59348e+06	118618	NA	107688	NA	NA	52658.9	2.43415e+06	3.3755e+06	3.04226e+06	NA	NA	135569	59520.8	73524.1	NA	NA	NA	NA	NA	NA	NA	NA	NA	NA	NA	63056.7	116637	14.7191	14.9846	14.9746	12.3768	#VALUE!	12.2801	#VALUE!	#VALUE!	11.5647
671	EFE28851.2;WP_041250830.1	8	8	7.976	52805.7	0.857808	-0.221273	0.215397	0.547724	Xaa-His dipeptidase [Filifactor alocis ATCC 35896] [EFE28851.2,WP_041250830.1]	108017	211729	178021	50850.5	78871.9	113844	108526	133209	93711.6	74960.3	129010	132036	118288	229299	115942	86757.7	118896	79923	111442	137949	191500	140582	201579	238391	90851.1	76404.4	127144	110692	112721	140911	12.2832	12.9562	12.7828	11.5298	11.9687	12.3357	12.2879	12.4928	12.1411
672	EFE28852.1;WP_014262769.1	11	10	12.943	24189	0.829655	-0.269416	0.18569	0.520061	hypothetical protein HMPREF0389_00774 [Filifactor alocis ATCC 35896] [EFE28852.1,WP_014262769.1]	679719	1.0714e+06	635003	523214	833129	628305	345377	415873	233607	321553	502822	329635	995564	801156	430000	601649	339849	327470	911877	855062	1.20517e+06	515827	910655	585020	674675	314833	471375	608656	402477	592160	14.1226	14.5776	14.0545	13.8609	14.3261	14.0439	13.4455	13.6313	13.0545
673	EFE28863.1;WP_014262778.1	7	7	6.882	74952.8	2.15585	1.10826	0.00837693	0.134198	ABC transporter, ATP-binding protein [Filifactor alocis ATCC 35896] [EFE28863.1,WP_014262778.1]	57301.2	65333.4	41741.1	NA	17975.5	NA	12135.4	NA	25189.5	NA	54042.6	60640.5	NA	45156	40545.5	NA	51232.9	42640.7	NA	16143.3	NA	NA	NA	8981.86	30862.5	11471.2	NA	NA	13800.9	37935.4	11.6492	11.7804	11.3324	#VALUE!	10.4899	#VALUE!	10.097	#VALUE!	10.8273
674	EFE28864.1;WP_014262779.1	10	10	11.964	20709	0.31431	-1.66974	0.172537	0.509972	orotate phosphoribosyltransferase [Filifactor alocis ATCC 35896] [EFE28864.1,WP_014262779.1]	511159	713958	443790	981290	669148	1.27332e+06	499979	394547	741067	479599	448907	617123	391415	585983	424695	588435	1.73609e+06	1.36711e+06	422907	376858	683663	673653	2.77471e+06	794709	336177	1.12201e+07	8.32559e+06	619989	591531	472951	13.8376	14.1717	13.6963	14.4898	14.1069	14.7503	13.8155	13.5786	14.209
675	EFE28865.2;WP_014262780.1	2	2	2.991	32964.6	0.0550006	-4.18441	0.0538228	0.283632	dihydroorotate dehydrogenase 1B [Filifactor alocis ATCC 35896] [EFE28865.2,WP_014262780.1]	NA	3504.11	1614.52	NA	NA	NA	NA	NA	5517.14	NA	NA	NA	NA	NA	1396.08	1386.51	10744.3	6185.86	NA	NA	NA	1822.83	NA	NA	NA	92133.7	142523	NA	NA	NA	#VALUE!	8.85484	8.07994	#VALUE!	#VALUE!	#VALUE!	#VALUE!	#VALUE!	9.30876
676	EFE28866.1	2	2	2.991	26037.7	#DIV/0!	#DIV/0!	#DIV/0!	#DIV/0!	dihydroorotate dehydrogenase, electron transfer subunit [Filifactor alocis ATCC 35896]	NA	NA	NA	NA	NA	NA	NA	NA	NA	NA	NA	NA	NA	NA	NA	NA	NA	NA	NA	NA	NA	NA	NA	NA	NA	169459	247614	NA	NA	NA	#VALUE!	#VALUE!	#VALUE!	#VALUE!	#VALUE!	#VALUE!	#VALUE!	#VALUE!	#VALUE!
677	EFE28867.1;WP_014262782.1	10	10	9.963	31553.8	0.189401	-2.40048	0.408402	0.693072	orotidine 5'-phosphate decarboxylase [Filifactor alocis ATCC 35896] [EFE28867.1,WP_014262782.1]	16324.1	78910.7	59406.9	76715.1	27259.2	125640	71316.1	111522	183490	51349	37991.4	69654.3	22546.2	61556.8	47162.7	163164	363549	244550	51091.2	23707.1	NA	87365.6	61029	128172	19244.2	2.55523e+06	2.74188e+06	66738.7	53658	58734.1	10.3935	11.9692	11.6853	11.941	10.9063	12.4343	11.868	12.3151	12.8131
678	EFE28868.1;WP_014262783.1	24	23	26.896	43195.9	0.224993	-2.15205	0.21058	0.545873	amidohydrolase family protein [Filifactor alocis ATCC 35896] [EFE28868.1,WP_014262783.1]	153701	247016	216292	343627	174605	304436	159242	218844	439573	75797.9	91915.5	138727	118708	143978	169513	3.11746e+06	654864	508109	104523	87655.9	143517	419988	1.92501e+06	463760	108523	8.28717e+06	9.37975e+06	203622	210806	226082	12.6359	13.1104	12.9775	13.4405	12.7634	13.3194	12.6713	12.9893	13.6867
679	EFE28869.1;WP_014262784.1	32	32	40.832	41023.4	0.0701434	-3.83355	0.149434	0.476878	aspartate carbamoyltransferase [Filifactor alocis ATCC 35896] [EFE28869.1,WP_014262784.1]	145844	277116	223012	425521	147861	618181	194329	330879	477614	72412.6	216861	284877	82404.8	126035	120023	604669	501449	322888	98134.4	104850	123524	188491	1.57611e+06	340015	NA	1.81951e+07	2.38003e+07	238242	194378	200739	12.5834	13.2253	13.0081	13.6542	12.5972	14.0277	12.8705	13.4027	13.7697
680	EFE28874.1;WP_014262789.1	8	8	12.954	13622.3	0.829795	-0.269173	0.295492	0.6038	desulfoferrodoxin ferrous iron-binding domain protein [Filifactor alocis ATCC 35896] [EFE28874.1,WP_014262789.1]	7.82757e+06	8.21932e+06	5.79548e+06	1.36821e+07	1.59642e+07	1.6003e+07	9.40548e+06	1.00459e+07	7.09222e+06	1.00734e+07	6.54876e+06	5.37613e+06	1.30805e+07	1.26826e+07	1.0475e+07	8.48458e+06	7.27482e+06	7.46087e+06	1.04658e+07	8.56623e+06	2.11852e+07	6.16577e+06	1.27382e+07	7.74455e+06	1.72606e+07	7.14724e+06	1.23401e+07	7.36368e+06	8.3828e+06	2.16321e+07	16.5663	16.6151	16.2657	17.1247	17.279	17.2814	16.75	16.8158	16.4677
681	EFE28880.1;WP_014262795.1	2	2	1.994	24924.8	1.5331	0.61645	#DIV/0!	#DIV/0!	response regulator receiver domain protein [Filifactor alocis ATCC 35896] [EFE28880.1,WP_014262795.1]	NA	NA	NA	NA	NA	NA	NA	NA	NA	21452.8	25441	39452.3	NA	NA	NA	NA	NA	NA	NA	NA	NA	NA	NA	NA	NA	NA	18773.8	NA	NA	NA	#VALUE!	#VALUE!	#VALUE!	#VALUE!	#VALUE!	#VALUE!	#VALUE!	#VALUE!	#VALUE!
682	EFE28882.1;WP_014262797.1	94	94	117.517	60256	1.38337	0.468182	0.00230194	0.0709173	ABC transporter, substrate-binding protein, family 5 [Filifactor alocis ATCC 35896] [EFE28882.1,WP_014262797.1]	3.32959e+07	3.50993e+07	2.31145e+07	3.57788e+07	2.26168e+07	3.1468e+07	2.34048e+07	2.38784e+07	2.65874e+07	2.525e+07	3.80897e+07	3.27319e+07	1.72074e+07	3.70716e+07	2.33016e+07	4.07197e+07	3.02725e+07	2.18787e+07	1.11783e+07	1.35044e+07	1.81714e+07	1.88173e+07	2.42373e+07	2.54837e+07	1.46565e+07	1.69398e+07	2.58138e+07	2.53724e+07	2.93761e+07	2.78971e+07	18.0141	18.0668	17.6491	18.086	17.6274	17.9576	17.6616	17.6816	17.7891
683	EFE28883.1;WP_014262798.1	18	18	19.88	37131.1	1.00133	0.00192422	0.891827	0.967959	ABC transporter, ATP-binding protein [Filifactor alocis ATCC 35896] [EFE28883.1,WP_014262798.1]	1.10422e+06	716070	565847	599721	458754	968692	505338	731979	657658	714912	839574	1.03114e+06	636033	841159	542687	282485	902562	779043	497885	632982	1.10636e+06	630783	263312	925557	560114	731627	1.02454e+06	589094	635526	976032	14.6078	14.1747	13.9392	13.9974	13.7294	14.4768	13.8261	14.1967	14.0896
684	EFE28884.1;WP_014262799.1	12	11	12.948	37421.7	1.11674	0.159288	0.543122	0.792423	ABC transporter, ATP-binding protein [Filifactor alocis ATCC 35896] [EFE28884.1,WP_014262799.1]	261742	168986	161422	116840	110270	295747	76787.2	213293	136593	346935	218458	377315	151194	124034	180998	187175	229105	269533	113984	160746	211446	102303	156721	124033	130405	179318	318779	158632	192423	316109	13.1683	12.7307	12.6849	12.3617	12.3038	13.2904	11.9419	12.9636	12.5179
685	EFE28886.1;WP_014262801.1	3	3	2.991	33768.2	1.48321	0.56872	0.0710539	0.325224	oligopeptide transport system permease protein OppB [Filifactor alocis ATCC 35896] [EFE28886.1,WP_014262801.1]	97358.5	NA	49422.7	NA	NA	NA	NA	NA	31328	28585.5	81123.8	82285.3	NA	46359.5	47993.4	NA	38318.3	38288.1	NA	18365.6	NA	NA	NA	42222.3	25975.8	48982.6	47287.2	25450	29826.2	53724.5	12.1793	#VALUE!	11.5013	#VALUE!	#VALUE!	#VALUE!	#VALUE!	#VALUE!	11.0454
686	EFE28887.2;WP_014262802.1	66	64	74.662	136946	1.29853	0.376879	0.126855	0.441786	DNA-directed RNA polymerase, beta' subunit [Filifactor alocis ATCC 35896] [EFE28887.2,WP_014262802.1]	1.19661e+06	2.63201e+06	1.28646e+06	1.08163e+06	1.11704e+06	1.16437e+06	893962	1.3887e+06	1.41075e+06	720541	779083	808518	1.25514e+06	1.72885e+06	882993	352846	975297	847630	1.0647e+06	796529	506018	546557	597746	1.24511e+06	1.08445e+06	971199	1.05563e+06	831433	791920	1.04494e+06	14.6882	15.4764	14.7606	14.5871	14.6193	14.6608	14.3966	14.837	14.8528
687	EFE28892.1;WP_014262806.1	7	7	6.947	8355.6	0.755919	-0.403697	0.18521	0.522371	hypothetical protein HMPREF0389_00814 [Filifactor alocis ATCC 35896] [EFE28892.1,WP_014262806.1]	125316	184463	229669	55741.6	37417.7	103321	131258	234919	142974	136930	96408.4	200862	192928	53857.5	82248.7	61252.7	66524.6	152576	111601	95213.5	68203.9	295039	76364.6	156271	131082	145424	279426	368209	178014	113594	12.4317	12.8184	13.0375	11.6216	11.223	12.2387	12.4781	13.0601	12.5636
688	EFE28893.2;WP_014262807.1	3	3	3.981	10606.7	0.92252	-0.116347	0.46766	0.730206	ribosomal protein S16 [Filifactor alocis ATCC 35896] [EFE28893.2,WP_014262807.1]	2.95437e+06	4.20431e+06	2.5873e+06	3.42261e+06	4.64453e+06	4.30573e+06	4.75772e+06	3.02004e+06	3.41746e+06	1.65054e+06	2.55507e+06	3.00349e+06	3.33018e+06	4.45813e+06	3.06062e+06	1.31121e+06	3.82531e+06	2.44398e+06	3.20595e+06	3.03609e+06	2.46992e+06	2.24188e+06	3.75613e+06	2.44264e+06	5.35832e+06	4.99336e+06	4.83064e+06	3.51417e+06	2.67469e+06	4.07877e+06	15.5919	15.9448	15.4593	15.7391	16.0443	15.9686	16.0684	15.6139	15.7376
689	EFE28894.1;WP_014262808.1	9	9	8.973	49742.4	0.781454	-0.355768	0.0684163	0.324269	signal recognition particle protein [Filifactor alocis ATCC 35896] [EFE28894.1,WP_014262808.1]	130073	256729	222863	127627	168527	124420	150388	209521	177454	45372	69144.9	85649.6	171766	119165	139385	144057	96642.6	54354.3	194022	206542	288773	138208	278747	195667	107269	117300	137612	158608	164127	140049	12.469	13.1489	13.0075	12.45	12.728	12.4246	12.6141	12.9457	12.7796
690	EFE28897.1;WP_014262811.1	12	12	12.85	13233.3	0.980059	-0.0290593	0.583316	0.804192	ribosomal protein L17 [Filifactor alocis ATCC 35896] [EFE28897.1,WP_014262811.1]	1.21364e+06	1.37462e+06	953239	4.07372e+06	8.0894e+06	4.98636e+06	2.50499e+06	2.2277e+06	2.43465e+06	1.76999e+06	1.5625e+06	2.07514e+06	1.97941e+06	2.92045e+06	2.42601e+06	2.2783e+06	2.37504e+06	2.05579e+06	2.45829e+06	2.55007e+06	3.19257e+06	1.50912e+06	4.93187e+06	1.76538e+06	3.42159e+06	3.11435e+06	3.44512e+06	2.047e+06	1.51008e+06	2.23012e+06	14.7023	14.8268	14.4608	15.9132	16.5992	16.1154	15.4269	15.3096	15.3985
691	EFE28898.1;WP_014262812.1	30	29	30.871	35440.8	1.03234	0.0459197	0.556568	0.791849	DNA-directed RNA polymerase, alpha subunit [Filifactor alocis ATCC 35896] [EFE28898.1,WP_014262812.1]	1.64463e+06	1.87084e+06	1.38732e+06	1.68378e+06	1.89333e+06	1.44119e+06	1.78124e+06	1.97925e+06	1.69363e+06	1.2663e+06	1.76792e+06	1.79539e+06	1.70128e+06	2.07974e+06	1.61851e+06	1.02497e+06	1.64309e+06	1.44674e+06	1.6834e+06	1.5225e+06	2.19241e+06	1.01437e+06	2.48514e+06	1.5096e+06	1.34089e+06	1.63483e+06	1.51142e+06	1.42152e+06	1.46892e+06	1.40708e+06	15.0062	15.135	14.836	15.0297	15.147	14.8741	15.086	15.1914	15.0355
692	EFE28899.1;WP_014262813.1	5	5	5.982	14407.6	0.786049	-0.347309	0.139022	0.454517	30S ribosomal protein S11 [Filifactor alocis ATCC 35896] [EFE28899.1,WP_014262813.1]	1.96818e+06	2.19607e+06	1.94353e+06	2.38379e+06	6.6628e+06	4.14784e+06	2.88023e+06	4.37061e+06	2.51339e+06	2.05861e+06	2.35047e+06	3.18489e+06	2.8239e+06	3.37248e+06	2.97683e+06	1.56964e+06	2.70434e+06	2.58695e+06	2.94766e+06	3.65194e+06	5.44977e+06	1.99023e+06	9.08782e+06	2.31599e+06	3.34997e+06	3.95861e+06	3.93198e+06	2.963e+06	2.44082e+06	2.6037e+06	15.1858	15.2953	15.1732	15.3773	16.4052	15.9312	15.5665	15.9836	15.4303
693	EFE28900.1;WP_014262814.1	8	8	10.888	13957.5	0.847037	-0.239503	0.333289	0.623749	30S ribosomal protein S13 [Filifactor alocis ATCC 35896] [EFE28900.1,WP_014262814.1]	3.50791e+06	4.10098e+06	3.03996e+06	3.31327e+06	7.07686e+06	3.86144e+06	3.77769e+06	4.59605e+06	3.20162e+06	2.78798e+06	3.20723e+06	3.18453e+06	3.61881e+06	4.32849e+06	3.4002e+06	5.58795e+06	3.47709e+06	3.10322e+06	3.28664e+06	4.05034e+06	5.92333e+06	2.70615e+06	1.05246e+07	2.94177e+06	5.52583e+06	4.84553e+06	5.09367e+06	3.40075e+06	3.34597e+06	2.79721e+06	15.7637	15.9199	15.6205	15.7066	16.4655	15.8597	15.8378	16.0339	15.6723
694	EFE28901.2;WP_014262816.1	5	5	8.959	8284.2	1.21252	0.27801	0.270579	0.587355	translation initiation factor IF-1 [Filifactor alocis ATCC 35896] [EFE28901.2,WP_014262816.1]	586249	479687	559969	524519	1.00277e+06	548275	1.1103e+06	525595	482313	634374	656562	626039	567607	963634	324873	1.97525e+06	504864	420500	796361	652724	373129	327090	211737	384186	885030	803639	650721	624956	409694	749824	13.9746	13.774	13.9288	13.8634	14.5114	13.9077	14.6133	13.8654	13.7795
695	EFE28903.1;WP_014262818.1	10	10	15.892	27447.6	0.754227	-0.40693	0.53547	0.785553	methionine aminopeptidase, type I [Filifactor alocis ATCC 35896] [EFE28903.1,WP_014262818.1]	88961.7	164129	208009	143335	343614	104856	153874	149002	153626	147271	104170	137111	183299	149142	131626	218690	63052.9	66292.3	217176	153228	194928	134079	871227	137017	82212.8	147510	119143	131532	109059	98330.7	12.0891	12.7016	12.9385	12.5661	13.4404	12.2535	12.637	12.6049	12.6354
696	EFE28904.1;WP_014262819.1	19	18	23.922	24105.2	0.891941	-0.16498	0.234953	0.558449	adenylate kinase [Filifactor alocis ATCC 35896] [EFE28904.1,WP_014262819.1]	1.63754e+06	3.11423e+06	2.48622e+06	2.05185e+06	2.27839e+06	1.47147e+06	1.79925e+06	1.62236e+06	1.70919e+06	1.50331e+06	2.0039e+06	2.06141e+06	1.85943e+06	1.95117e+06	1.61759e+06	4.42799e+06	1.92977e+06	1.35093e+06	1.45723e+06	1.9323e+06	2.23166e+06	1.50822e+06	2.65788e+06	2.62425e+06	2.74466e+06	2.05345e+06	3.74904e+06	2.36916e+06	1.8425e+06	2.39203e+06	15.0019	15.6446	15.4194	15.2274	15.3321	14.8949	15.096	14.9925	15.0447
697	EFE28905.1;WP_014262820.1	5	5	4.983	46623.6	1.46572	0.551612	0.0421151	0.259494	preprotein translocase, SecY subunit [Filifactor alocis ATCC 35896] [EFE28905.1,WP_014262820.1]	610102	522760	389211	295058	755902	379711	149692	320570	154946	374292	507437	543880	624028	676612	585723	322143	91084.6	147151	387976	521439	978722	144871	460293	148298	129480	95561.7	154639	116299	121340	129765	14.0145	13.86	13.565	13.2881	14.2288	13.5403	12.6095	13.371	12.644
698	EFE28906.1;WP_014262821.1	7	7	8.948	16081.6	0.836303	-0.257902	0.183899	0.520507	ribosomal protein L15 [Filifactor alocis ATCC 35896] [EFE28906.1,WP_014262821.1]	417043	693480	387262	797354	2.18406e+06	1.2006e+06	1.26622e+06	1.26841e+06	1.45376e+06	425402	601968	840064	561823	780292	913053	838934	1.25419e+06	1.03632e+06	864682	986067	633469	722457	1.76873e+06	770876	1.39425e+06	1.49697e+06	1.86671e+06	784566	938115	1.26123e+06	13.6341	14.1426	13.56	14.2822	15.2898	14.6915	14.7447	14.7464	14.8828
699	EFE28907.1;WP_014262822.1	3	3	2.991	6287.6	1.03797	0.0537587	0.897457	0.970125	ribosomal protein L30 [Filifactor alocis ATCC 35896] [EFE28907.1,WP_014262822.1]	958209	1.94462e+06	1.27436e+06	2.71122e+06	5.11284e+06	2.31001e+06	2.13976e+06	1.9158e+06	1.1314e+06	1.05488e+06	1.20087e+06	829780	1.95321e+06	2.31233e+06	1.87641e+06	1.11564e+07	1.90173e+06	1.36757e+06	2.28684e+06	1.92534e+06	3.40047e+06	417615	6.93549e+06	648766	2.96069e+06	2.14902e+06	2.72047e+06	1.68878e+06	1.24309e+06	1.33879e+06	14.466	15.1737	14.7511	15.5061	16.1404	15.3459	15.2694	15.1588	14.6321
700	EFE28908.1;WP_014262823.1	19	19	25.914	18034.8	0.947082	-0.0784388	0.834649	0.944286	ribosomal protein S5 [Filifactor alocis ATCC 35896] [EFE28908.1,WP_014262823.1]	2.88433e+06	3.76494e+06	2.58494e+06	5.43256e+06	7.08639e+06	4.83688e+06	4.17235e+06	4.83115e+06	4.07438e+06	3.78307e+06	3.43322e+06	3.54645e+06	3.25486e+06	5.03703e+06	3.83861e+06	4.04231e+06	3.80219e+06	3.58983e+06	3.62559e+06	4.19793e+06	4.3649e+06	2.86141e+06	9.38635e+06	2.95481e+06	5.07581e+06	4.31289e+06	5.59778e+06	3.19292e+06	3.41325e+06	3.10298e+06	15.568	15.8344	15.4584	16.2011	16.4668	16.0849	15.9371	16.0837	15.9134
701	EFE28909.1;WP_014262824.1	8	8	8.954	13755.8	0.657549	-0.604829	0.0363159	0.238434	ribosomal protein L18 [Filifactor alocis ATCC 35896] [EFE28909.1,WP_014262824.1]	321805	403361	370511	348605	1.20254e+06	752405	523052	827726	959197	67942.9	29949.7	64556.7	431563	439916	737980	440820	561847	1.15079e+06	415896	780539	783733	574180	1.72445e+06	528624	779367	1.14327e+06	974281	670907	597649	795259	13.3748	13.6007	13.5158	13.4548	14.6931	14.2242	13.8606	14.3196	14.467
702	EFE28910.1;WP_014262825.1	10	9	13.891	19903.3	0.738812	-0.436721	0.0291583	0.228978	ribosomal protein L6 [Filifactor alocis ATCC 35896] [EFE28910.1,WP_014262825.1]	1.26473e+06	1.16922e+06	1.16863e+06	1.67238e+06	4.10159e+06	2.06832e+06	1.91855e+06	2.59224e+06	1.96004e+06	1.28092e+06	1.55449e+06	1.83379e+06	1.38407e+06	1.50996e+06	1.63831e+06	1.65825e+06	1.1646e+06	1.86958e+06	1.80684e+06	1.95618e+06	2.08445e+06	1.44394e+06	5.25162e+06	1.40438e+06	2.56747e+06	3.29026e+06	2.6808e+06	2.10138e+06	1.76247e+06	2.35366e+06	14.7435	14.665	14.6645	15.0229	15.92	15.2354	15.1602	15.4612	15.1816
703	EFE28911.1;WP_014262826.1	12	12	12.935	14490.8	0.834279	-0.261398	0.193623	0.532963	ribosomal protein S8 [Filifactor alocis ATCC 35896] [EFE28911.1,WP_014262826.1]	1.95269e+06	2.18643e+06	1.63321e+06	2.78206e+06	4.93207e+06	2.87755e+06	2.17185e+06	3.27972e+06	2.16871e+06	2.00467e+06	2.37792e+06	2.69135e+06	2.50351e+06	2.88054e+06	2.28089e+06	2.7098e+06	2.65677e+06	2.33409e+06	2.31181e+06	2.46836e+06	4.16916e+06	1.91106e+06	6.59794e+06	2.44814e+06	2.93379e+06	2.67521e+06	4.32445e+06	2.34172e+06	2.10566e+06	2.80967e+06	15.1779	15.2909	14.9992	15.5318	16.1044	15.5656	15.2842	15.6964	15.2828
704	EFE28913.1;WP_014262828.1	20	20	21.762	20362.8	1.51858	0.60272	0.0339867	0.232678	ribosomal protein L5 [Filifactor alocis ATCC 35896] [EFE28913.1,WP_014262828.1]	4.752e+06	6.51295e+06	4.39436e+06	2.27326e+06	4.46275e+06	3.0125e+06	3.01318e+06	2.09679e+06	2.43433e+06	2.85192e+06	5.45285e+06	4.50328e+06	3.02602e+06	9.16512e+06	5.01617e+06	1.22493e+06	2.33258e+06	1.92439e+06	2.57954e+06	2.31918e+06	1.51233e+06	1.081e+06	1.69271e+06	1.48041e+06	2.91953e+06	2.25181e+06	1.38746e+06	3.80055e+06	4.13978e+06	4.8855e+06	16.0672	16.3825	15.989	15.3299	16.0044	15.6114	15.6117	15.2491	15.3983
705	EFE28914.1;WP_014262829.1	7	7	8.945	10852.4	0.723763	-0.46641	0.074383	0.332853	ribosomal protein L24 [Filifactor alocis ATCC 35896] [EFE28914.1,WP_014262829.1]	1.55666e+06	2.01132e+06	1.84108e+06	699148	2.5327e+06	1.73801e+06	2.74826e+06	4.00501e+06	2.06095e+06	1.80668e+06	2.10961e+06	2.20744e+06	2.29309e+06	2.71432e+06	2.35535e+06	4.58e+06	2.40514e+06	2.24564e+06	2.04032e+06	2.59913e+06	5.03967e+06	1.6789e+06	7.60538e+06	1.88708e+06	4.23753e+06	2.92372e+06	3.56334e+06	2.6433e+06	1.98208e+06	2.4037e+06	14.9512	15.2074	15.119	14.1508	15.4379	15.0614	15.5196	15.8962	15.2318
706	EFE28915.1;WP_014262830.1	6	6	7.976	13220.8	0.743677	-0.427251	0.0385968	0.249323	ribosomal protein L14 [Filifactor alocis ATCC 35896] [EFE28915.1,WP_014262830.1]	2.39995e+06	2.25665e+06	1.65536e+06	1.72185e+06	4.42387e+06	2.80342e+06	2.25985e+06	3.03622e+06	2.02158e+06	2.22455e+06	1.61864e+06	2.08892e+06	2.51322e+06	2.49657e+06	1.95101e+06	326867	2.31391e+06	2.07265e+06	2.75979e+06	2.62889e+06	4.34529e+06	2.0766e+06	3.45743e+06	1.99778e+06	4.77252e+06	3.4635e+06	2.8096e+06	2.55227e+06	2.576e+06	2.58407e+06	15.3841	15.3225	15.0127	15.0521	15.9957	15.5395	15.324	15.6193	15.2125
707	EFE28916.1;WP_014262831.1	5	5	5.975	9977.6	0.769919	-0.377222	0.0575958	0.291989	30S ribosomal protein S17 [Filifactor alocis ATCC 35896] [EFE28916.1,WP_014262831.1]	366074	477685	594004	580127	1.17832e+06	979190	588745	1.22425e+06	601702	772825	444954	779422	737537	360758	570534	452605	638152	855282	791107	793375	728707	660012	1.96866e+06	460392	710106	1.10103e+06	928260	845926	690237	887946	13.5037	13.7699	13.9878	13.9641	14.6727	14.4876	13.9789	14.711	14.0007
708	EFE28917.2;WP_014262832.1	5	5	4.985	7436.1	0.836161	-0.258147	0.397073	0.685465	ribosomal protein L29 [Filifactor alocis ATCC 35896] [EFE28917.2,WP_014262832.1]	1.14147e+06	1.61241e+06	1.51292e+06	3.05145e+06	4.78566e+06	2.72593e+06	1.93862e+06	1.99701e+06	1.96718e+06	1.21286e+06	1.32e+06	1.6477e+06	1.5114e+06	2.27232e+06	1.97058e+06	4.38786e+06	1.99988e+06	1.68857e+06	2.0219e+06	1.91975e+06	2.10844e+06	1.15161e+06	7.79657e+06	1.73702e+06	2.50233e+06	1.96394e+06	2.92457e+06	1.71309e+06	1.93179e+06	3.11925e+06	14.641	14.9864	14.9227	15.6243	16.0743	15.5115	15.1706	15.2003	15.1853
709	EFE28918.1;WP_014262833.1	5	5	5.942	16430.7	0.858005	-0.220941	0.227559	0.552349	ribosomal protein L16 [Filifactor alocis ATCC 35896] [EFE28918.1,WP_014262833.1]	804786	1.33817e+06	1.58983e+06	1.18732e+06	1.78231e+06	1.53473e+06	1.67401e+06	1.59277e+06	1.99131e+06	965035	1.76175e+06	1.78681e+06	1.07299e+06	1.72528e+06	1.16999e+06	226981	770836	530031	1.13762e+06	1.56101e+06	1.30764e+06	1.32992e+06	1.84904e+06	1.49398e+06	2.02224e+06	1.52866e+06	2.73488e+06	1.05686e+06	847893	1.3935e+06	14.2915	14.8	14.9723	14.6804	15.0866	14.937	15.0239	14.9741	15.1974
710	EFE28919.1;WP_014262834.1	11	11	12.941	29976.9	0.887339	-0.172443	0.488574	0.751147	ribosomal protein S3 [Filifactor alocis ATCC 35896] [EFE28919.1,WP_014262834.1]	4.65591e+06	4.32845e+06	3.45509e+06	5.22285e+06	1.24727e+07	6.97734e+06	4.68637e+06	5.75962e+06	4.89092e+06	3.68659e+06	5.15282e+06	4.59862e+06	5.18459e+06	6.06341e+06	5.10325e+06	2.69584e+06	5.40532e+06	5.10826e+06	4.27033e+06	6.13861e+06	8.71939e+06	3.391e+06	1.35678e+07	3.62478e+06	5.02428e+06	6.16841e+06	7.06243e+06	4.35522e+06	4.26994e+06	5.11872e+06	16.0468	15.9739	15.7485	16.1617	17.0322	16.4513	16.0533	16.2595	16.096
711	EFE28920.1;WP_014262835.1	13	13	15.946	12628.8	0.830966	-0.267138	0.279754	0.588145	ribosomal protein L22 [Filifactor alocis ATCC 35896] [EFE28920.1,WP_014262835.1]	3.24454e+06	4.00251e+06	2.2532e+06	3.82257e+06	5.8301e+06	4.12898e+06	3.85748e+06	4.19796e+06	3.13712e+06	1.77142e+06	3.44475e+06	2.89684e+06	2.70229e+06	3.55799e+06	3.52406e+06	2.39664e+06	2.5251e+06	2.40217e+06	2.95408e+06	3.95307e+06	6.3059e+06	2.01728e+06	8.63244e+06	2.80266e+06	4.1122e+06	3.44387e+06	5.12602e+06	2.81037e+06	2.61906e+06	3.11566e+06	15.6856	15.8956	15.321	15.8496	16.2717	15.9267	15.8587	15.9433	15.652
712	EFE28921.1;WP_014262836.1	5	5	6.97	10574.3	0.717462	-0.479025	0.0925212	0.37429	ribosomal protein S19 [Filifactor alocis ATCC 35896] [EFE28921.1,WP_014262836.1]	607715	1.77917e+06	733795	1.60635e+06	2.62535e+06	1.50447e+06	1.11706e+06	1.29296e+06	1.10217e+06	538905	1.0273e+06	895613	827381	1.76342e+06	1.19071e+06	1.65368e+06	1.2208e+06	783001	1.10976e+06	1.8434e+06	2.64708e+06	858652	4.74499e+06	1.35374e+06	1.85847e+06	1.10497e+06	1.84494e+06	1.13739e+06	1.0393e+06	1.15047e+06	14.0106	15.0848	14.1991	14.9826	15.4739	14.9171	14.6194	14.7656	14.6059
713	EFE28922.1;WP_014262837.1	19	19	26.852	30077.2	0.926212	-0.110586	0.848616	0.946716	ribosomal protein L2 [Filifactor alocis ATCC 35896] [EFE28922.1,WP_014262837.1]	3.90619e+06	4.77834e+06	3.48867e+06	6.77195e+06	1.2562e+07	6.59524e+06	6.57136e+06	6.4662e+06	5.95273e+06	5.27199e+06	5.31113e+06	5.07918e+06	4.41031e+06	7.48514e+06	5.2561e+06	6.58952e+06	6.20155e+06	4.76066e+06	5.92309e+06	5.93498e+06	8.19854e+06	3.41037e+06	1.57513e+07	4.09509e+06	6.30964e+06	7.33305e+06	7.77648e+06	4.04919e+06	4.52699e+06	4.03736e+06	15.8712	16.0728	15.7582	16.4214	17.0393	16.395	16.3914	16.3752	16.2925
714	EFE28923.1;WP_014262838.1	4	4	4.969	10802.3	0.569388	-0.812517	0.000193235	0.0128984	ribosomal protein L23 [Filifactor alocis ATCC 35896] [EFE28923.1,WP_014262838.1]	694829	438611	478114	459226	758803	560059	418172	679631	632168	313041	301959	973733	772985	364863	452569	283950	750887	678610	684554	895422	935347	720685	1.39743e+06	453471	1.55565e+06	1.28685e+06	790098	1.19483e+06	825243	983199	14.1446	13.6845	13.7708	13.7304	14.2326	13.9289	13.6368	14.1225	14.0501
715	EFE28924.1;WP_014262839.1	11	11	12.937	22845.1	0.935443	-0.0962783	0.529376	0.785242	50S ribosomal protein L4 [Filifactor alocis ATCC 35896] [EFE28924.1,WP_014262839.1]	3.2732e+06	3.80204e+06	2.86299e+06	5.13384e+06	7.93061e+06	5.88614e+06	5.2723e+06	5.3607e+06	5.75326e+06	4.58507e+06	3.06735e+06	4.57645e+06	4.68367e+06	5.58018e+06	4.67893e+06	5.73463e+06	5.04055e+06	5.27467e+06	4.41881e+06	4.70822e+06	5.14691e+06	3.58517e+06	7.50105e+06	3.12207e+06	7.19501e+06	6.73058e+06	5.9468e+06	5.91414e+06	4.26837e+06	4.53215e+06	15.6944	15.8442	15.5605	16.1445	16.5794	16.2813	16.1711	16.1878	16.2584
716	EFE28925.1;WP_014262840.1	16	16	17.939	22629.9	0.873813	-0.194604	0.228292	0.552454	50S ribosomal protein L3 [Filifactor alocis ATCC 35896] [EFE28925.1,WP_014262840.1]	4.41858e+06	4.35946e+06	3.28196e+06	4.96277e+06	1.06936e+07	7.36287e+06	5.87245e+06	5.28567e+06	6.19557e+06	4.051e+06	5.58245e+06	5.49219e+06	5.36419e+06	6.21295e+06	5.47839e+06	2.30012e+06	5.95773e+06	5.28548e+06	5.5291e+06	5.96506e+06	7.9338e+06	3.77025e+06	8.16395e+06	4.92976e+06	8.83866e+06	7.7015e+06	7.4264e+06	4.70254e+06	3.76065e+06	6.16659e+06	15.9945	15.981	15.6971	16.1106	16.8783	16.5051	16.2789	16.1737	16.3325
717	EFE28926.1;WP_014262841.1	9	9	12.961	11587.9	0.815489	-0.294262	0.111395	0.418909	ribosomal protein S10 [Filifactor alocis ATCC 35896] [EFE28926.1,WP_014262841.1]	2.68174e+06	3.71901e+06	2.9751e+06	3.24107e+06	5.68417e+06	4.45736e+06	3.42161e+06	3.77329e+06	3.25899e+06	2.20012e+06	3.35014e+06	3.38924e+06	2.84532e+06	4.70944e+06	3.73377e+06	4.87539e+06	3.88309e+06	3.02946e+06	3.38582e+06	4.68047e+06	7.05197e+06	2.55814e+06	7.55286e+06	3.7283e+06	3.92459e+06	3.6644e+06	5.70988e+06	2.91902e+06	3.05429e+06	5.09475e+06	15.4951	15.8221	15.5989	15.6846	16.2463	16.0032	15.7388	15.8366	15.6901
718	EFE28930.1;WP_014262844.1	22	22	35.857	12532.4	1.30132	0.379971	0.023425	0.223374	ribosomal protein L7/L12 [Filifactor alocis ATCC 35896] [EFE28930.1,WP_014262844.1]	1.55633e+07	2.34896e+07	2.05475e+07	3.25249e+07	4.34243e+07	3.0048e+07	3.04581e+07	2.1628e+07	2.17518e+07	1.80968e+07	2.19644e+07	2.11907e+07	1.90444e+07	3.67883e+07	2.11632e+07	3.91398e+07	2.75004e+07	1.75435e+07	1.83441e+07	1.52772e+07	2.1638e+07	1.23822e+07	2.56272e+07	2.17164e+07	1.78916e+07	1.89212e+07	2.21258e+07	1.62345e+07	1.43517e+07	3.21054e+07	17.2536	17.6652	17.5314	17.9907	18.2797	17.9115	17.925	17.5826	17.5884
719	EFE28931.1;WP_014262845.1	17	16	21.878	19218.9	0.969944	-0.0440274	0.827168	0.939803	ribosomal protein L10 [Filifactor alocis ATCC 35896] [EFE28931.1,WP_014262845.1]	2.90287e+06	3.15747e+06	2.79068e+06	2.64066e+06	4.61935e+06	4.18731e+06	2.43271e+06	4.29223e+06	3.54092e+06	1.90913e+06	2.74942e+06	3.79004e+06	2.03238e+06	3.18911e+06	2.99596e+06	3.90882e+06	3.58736e+06	2.7808e+06	1.49103e+06	2.0056e+06	3.43665e+06	1.98118e+06	6.78789e+06	3.04903e+06	3.43356e+06	2.84023e+06	4.91615e+06	2.56999e+06	2.48969e+06	4.52517e+06	15.5744	15.6584	15.5349	15.4797	16.0389	15.9407	15.3977	15.9655	15.773
720	EFE28932.1;WP_014262846.1	17	17	24.918	25039.1	0.944689	-0.0820882	0.726369	0.873606	ribosomal protein L1 [Filifactor alocis ATCC 35896] [EFE28932.1,WP_014262846.1]	3.00226e+06	3.71446e+06	2.47002e+06	4.43199e+06	8.50376e+06	4.29505e+06	4.04005e+06	4.7019e+06	3.94754e+06	2.718e+06	3.55552e+06	3.49833e+06	3.61919e+06	4.77234e+06	3.59298e+06	5.46844e+06	4.35654e+06	3.69375e+06	3.15495e+06	3.89147e+06	4.91631e+06	2.87927e+06	9.67465e+06	3.19702e+06	4.69567e+06	3.96468e+06	5.14618e+06	3.36998e+06	3.49227e+06	4.10894e+06	15.608	15.8209	15.4129	15.9975	16.6492	15.9661	15.9049	16.0566	15.8817
721	EFE28933.1;WP_014262847.1	7	7	8.973	14874.9	0.660072	-0.599306	0.0470549	0.269221	ribosomal protein L11 [Filifactor alocis ATCC 35896] [EFE28933.1,WP_014262847.1]	709904	1.25083e+06	904769	1.19453e+06	1.89573e+06	1.7265e+06	903926	1.67373e+06	1.10974e+06	540912	993132	1.02956e+06	616144	1.55812e+06	1.48484e+06	898256	1.28334e+06	929992	890138	1.43939e+06	2.7261e+06	1.09152e+06	5.39729e+06	1.24182e+06	1.61721e+06	1.42634e+06	1.78228e+06	1.02521e+06	933157	1.34035e+06	14.166	14.7325	14.4086	14.6864	15.1483	15.0548	14.4077	15.0237	14.6128
722	EFE28934.1;WP_014262848.1	8	8	9.952	20598.3	1.40024	0.485679	0.0306162	0.231354	transcription termination/antitermination factor NusG [Filifactor alocis ATCC 35896] [EFE28934.1,WP_014262848.1]	170325	433828	294293	328363	292110	320656	142391	313746	297011	157617	445835	490815	219447	449858	374028	479914	396144	202956	220936	230042	308728	92936.7	267401	359456	128135	132933	247448	227110	259317	291427	12.7386	13.6736	13.2855	13.395	13.278	13.3713	12.5595	13.3495	13.2947
723	EFE28936.1;WP_014262851.1	20	20	21.923	30279.6	6.94497	2.79597	0.000932715	0.0393213	pyridoxal 5'-phosphate synthase, synthase subunit Pdx1 [Filifactor alocis ATCC 35896] [EFE28936.1,WP_014262851.1]	95465.5	160950	125255	1.03246e+06	766404	1.08889e+06	562401	794239	639065	293876	605106	385277	201009	262898	757845	8.29025e+06	4.82366e+06	3.83161e+06	592554	118039	317549	73275	316081	98495.7	497609	73588.3	105615	34647.1	57454	87713.5	12.1597	12.682	12.4313	14.5406	14.2426	14.5938	13.9331	14.2783	14.0609
724	EFE28939.1;WP_083799690.1	11	10	12.952	34300.8	12.1544	3.6034	0.0402372	0.251797	thermonuclease [Filifactor alocis ATCC 35896] [EFE28939.1,WP_083799690.1]	222662	1.20609e+06	785872	NA	NA	NA	NA	NA	NA	NA	NA	NA	NA	NA	NA	NA	NA	NA	55025.4	66446.7	NA	NA	NA	NA	NA	NA	NA	NA	NA	NA	13.0066	14.696	14.2677	#VALUE!	#VALUE!	#VALUE!	#VALUE!	#VALUE!	#VALUE!
725	EFE28942.1;WP_014262857.1	18	17	18.918	18434.3	1.15284	0.205187	0.25878	0.585545	hypothetical protein HMPREF0389_00864 [Filifactor alocis ATCC 35896] [EFE28942.1,WP_014262857.1]	1.58454e+06	1.91426e+06	1.45651e+06	2.36916e+06	2.41909e+06	2.12169e+06	2.26269e+06	2.03575e+06	2.17871e+06	2.55664e+06	1.85467e+06	1.81486e+06	2.007e+06	2.64477e+06	2.06401e+06	6.04814e+06	2.38561e+06	2.30975e+06	1.60627e+06	1.44168e+06	2.84897e+06	1.54667e+06	2.29232e+06	1.60582e+06	1.94752e+06	1.88866e+06	2.50629e+06	2.07651e+06	1.65256e+06	2.89077e+06	14.9689	15.158	14.8847	15.3712	15.3921	15.2609	15.3252	15.2195	15.2874
726	EFE28943.1;WP_014262858.1	2	2	1.936	18595.9	0.677831	-0.561002	0.639614	0.827675	pantetheine-phosphate adenylyltransferase [Filifactor alocis ATCC 35896] [EFE28943.1,WP_014262858.1]	NA	NA	NA	NA	22147.4	NA	10085.4	18451	NA	NA	NA	24694.2	NA	19687.1	NA	NA	NA	NA	NA	NA	NA	NA	44532.8	NA	NA	NA	NA	NA	NA	11566.8	#VALUE!	#VALUE!	#VALUE!	#VALUE!	10.6986	#VALUE!	9.91199	10.516	#VALUE!
727	EFE28945.1;WP_014262860.1	2	2	1.994	78043.7	0.762424	-0.391335	0.431819	0.71024	ATP-dependent DNA helicase RecG [Filifactor alocis ATCC 35896] [EFE28945.1,WP_014262860.1]	NA	10845.1	6079.23	NA	NA	9259.03	843.85	NA	4512.9	NA	4996.51	7513.49	NA	NA	4640.12	NA	NA	3415.1	NA	NA	NA	7502.47	3024.75	14954.7	NA	NA	7548.72	4936.97	NA	NA	#VALUE!	9.98462	9.40578	#VALUE!	#VALUE!	9.8265	7.43112	#VALUE!	9.10784
728	EFE28946.1;WP_014262861.1	47	47	53.719	58894	1.05922	0.0829973	0.302661	0.610658	DAK2 domain fusion protein YloV [Filifactor alocis ATCC 35896] [EFE28946.1,WP_014262861.1]	1.98337e+06	1.76893e+06	1.56413e+06	1.90092e+06	2.3309e+06	2.06978e+06	1.66904e+06	2.51647e+06	1.89083e+06	1.87079e+06	1.47753e+06	1.65826e+06	1.6962e+06	2.99292e+06	2.67124e+06	2.84099e+06	1.76283e+06	1.60678e+06	1.34165e+06	1.68592e+06	3.0835e+06	1.17199e+06	4.39982e+06	1.6035e+06	1.79887e+06	1.10944e+06	1.70463e+06	1.3449e+06	1.84441e+06	1.74077e+06	15.1935	15.079	14.956	15.151	15.3549	15.2361	15.0209	15.4315	15.1457
729	EFE28947.2;WP_014262862.1	9	8	10.899	12760.6	0.845387	-0.242317	0.11775	0.430676	hypothetical protein HMPREF0389_00869 [Filifactor alocis ATCC 35896] [EFE28947.2,WP_014262862.1]	1.19881e+06	1.00468e+06	829217	919162	1.78374e+06	1.5257e+06	1.18199e+06	2.26843e+06	1.4866e+06	1.43811e+06	1.11068e+06	1.07904e+06	1.73033e+06	1.73076e+06	1.68956e+06	1.5455e+06	1.23931e+06	1.48333e+06	1.20091e+06	1.41362e+06	2.7474e+06	1.23372e+06	2.56072e+06	1.11808e+06	1.74705e+06	1.47522e+06	1.56822e+06	1.77073e+06	1.37552e+06	1.69683e+06	14.69	14.5133	14.3214	14.4244	15.0874	14.9311	14.6759	15.3277	14.9051
730	EFE28949.1;WP_014262864.1	5	5	4.978	46851.2	0.366949	-1.44635	0.0726537	0.330657	O-acetylhomoserine aminocarboxypropyltransferase/cysteine synthase [Filifactor alocis ATCC 35896] [EFE28949.1,WP_014262864.1]	NA	34190.4	NA	13501.6	17211.7	19034.8	12805	15410	10327.3	NA	NA	17675.6	NA	8539.11	8746.31	NA	57115.2	38271.8	17058.1	24179.3	NA	89101.9	177701	105019	NA	34098.4	51001.8	6361.47	NA	12230.7	#VALUE!	11.1328	#VALUE!	10.2037	10.4465	10.5472	10.1507	10.3359	9.93569
731	EFE28950.2;WP_014262865.1	5	5	4.931	25938	1.28408	0.360735	0.195018	0.531325	hypothetical protein HMPREF0389_00872 [Filifactor alocis ATCC 35896] [EFE28950.2,WP_014262865.1]	NA	29257.5	46856.7	51742.2	60904.3	39611.5	68392.9	72605.9	63648	38598.7	NA	43490.3	35094.4	45073.1	41141.9	126152	41498.4	26521.5	27306.7	23876	NA	NA	69827.7	41532.5	NA	NA	NA	41698.3	41368.9	37380.8	#VALUE!	10.977	11.448	11.5472	11.7102	11.28	11.8262	11.8859	11.7543
732	EFE28953.1;WP_014262868.1	2	2	1.994	17470.1	0.180096	-2.47316	#DIV/0!	#DIV/0!	hypothetical protein HMPREF0389_00875 [Filifactor alocis ATCC 35896] [EFE28953.1,WP_014262868.1]	NA	NA	NA	6013.4	NA	NA	NA	NA	NA	NA	NA	NA	NA	NA	NA	NA	NA	NA	NA	NA	NA	NA	33390	NA	NA	NA	NA	NA	NA	NA	#VALUE!	#VALUE!	#VALUE!	9.39489	#VALUE!	#VALUE!	#VALUE!	#VALUE!	#VALUE!
733	EFE28954.1;WP_014262869.1	2	2	1.994	13053.5	1.7431	0.801659	0.0979466	0.384584	TM2 domain protein [Filifactor alocis ATCC 35896] [EFE28954.1,WP_014262869.1]	241023	456665	346981	NA	NA	NA	136143	NA	NA	NA	NA	NA	NA	223569	212527	NA	NA	NA	NA	NA	NA	NA	NA	147951	NA	136095	179755	NA	NA	NA	13.0858	13.7249	13.4502	#VALUE!	#VALUE!	#VALUE!	12.5146	#VALUE!	#VALUE!
734	EFE28965.1	10	10	9.963	50573.1	1.54106	0.623926	0.00131077	0.0499965	hypothetical protein HMPREF0389_00887 [Filifactor alocis ATCC 35896]	184077	154468	166978	NA	NA	NA	130652	156737	145014	189141	188104	147648	174438	136191	213338	452471	182224	217400	111389	116465	205356	96127.6	133554	105268	63512	91381.9	122760	98344.7	174918	154649	12.8163	12.6409	12.7188	#VALUE!	#VALUE!	#VALUE!	12.4734	12.6555	12.5777
735	EFE28966.1;WP_014262881.1	9	9	8.973	29407.3	0.168458	-2.56954	0.0328179	0.232629	ABC transporter, substrate-binding protein, family 3 [Filifactor alocis ATCC 35896] [EFE28966.1,WP_014262881.1]	NA	NA	NA	133808	NA	145256	NA	NA	NA	26018.2	NA	66484.1	NA	NA	NA	39575.8	77648.6	23157.3	NA	18438.8	NA	NA	NA	NA	NA	262778	201261	808348	507884	806164	#VALUE!	#VALUE!	#VALUE!	12.4973	#VALUE!	12.5794	#VALUE!	#VALUE!	#VALUE!
736	EFE28969.1;WP_014262884.1	31	31	36.868	64752.7	0.934241	-0.0981334	0.730132	0.876816	phosphoglucomutase/phosphomannomutase, alpha/beta/alpha domain II [Filifactor alocis ATCC 35896] [EFE28969.1,WP_014262884.1]	817914	1.2093e+06	1.14496e+06	464818	551800	704990	1.24262e+06	1.35797e+06	1.56989e+06	NA	421942	459834	1.71194e+06	1.77714e+06	1.42144e+06	997036	1.71326e+06	1.14448e+06	1.57752e+06	1.50777e+06	1.26538e+06	521110	315931	840874	982950	943981	1.10209e+06	1.89415e+06	1.62699e+06	1.55892e+06	14.3077	14.6987	14.644	13.7425	13.9141	14.1591	14.7259	14.8146	14.9597
737	EFE28970.1;WP_014262885.1	9	8	10.899	16694.9	0.780307	-0.357887	0.0806095	0.338053	hypothetical protein HMPREF0389_00892 [Filifactor alocis ATCC 35896] [EFE28970.1,WP_014262885.1]	1.20633e+06	1.33892e+06	905928	373911	398775	587865	417584	624658	397085	104015	195226	204644	547628	705651	715563	263619	382985	381489	374641	415580	1.10772e+06	495645	1.12117e+06	784016	683444	664791	872248	456893	641075	714441	14.6962	14.8005	14.4099	13.5249	13.5893	13.9774	13.6354	14.0381	13.5851
738	EFE28971.2;WP_014262886.1	6	6	5.962	14922	0.880461	-0.183668	0.520967	0.77999	hypothetical protein HMPREF0389_00893 [Filifactor alocis ATCC 35896] [EFE28971.2,WP_014262886.1]	59821.3	57489.7	40907	26732.4	40905.6	23196.6	29062	42948.2	42191.1	20009.7	13440.7	NA	31082	30119	42985.3	23682.2	26177.7	44249.5	17250.8	32326.2	19071.1	48980.2	42571.7	58030.6	NA	33393.3	NA	32327.1	40159	73408.8	11.6923	11.6525	11.3122	10.8868	11.3122	10.7449	10.9703	11.3609	11.3431
739	EFE28972.1;WP_014262887.1	15	15	14.951	34135	0.665737	-0.586977	0.322698	0.621348	ABC transporter, substrate-binding protein [Filifactor alocis ATCC 35896] [EFE28972.1,WP_014262887.1]	NA	38757.9	NA	601308	424648	577882	489851	457533	18798.3	NA	NA	NA	40538.7	330955	308919	NA	NA	NA	NA	NA	NA	NA	867913	97291.8	366888	404746	733501	NA	NA	NA	#VALUE!	11.2582	#VALUE!	14	13.6522	13.9603	13.795	13.7268	10.5347
740	EFE28973.1;WP_014262888.1	4	4	3.971	27419.7	0.741097	-0.432266	0.383181	0.670148	ABC transporter, ATP-binding protein [Filifactor alocis ATCC 35896] [EFE28973.1,WP_014262888.1]	NA	NA	NA	27898.1	35551.5	41181.9	31990.9	27384.2	NA	NA	NA	NA	NA	10677.8	24999	NA	NA	NA	NA	NA	NA	NA	61608.1	NA	NA	28124.8	25742.7	NA	NA	NA	#VALUE!	#VALUE!	#VALUE!	10.9295	11.1719	11.3189	11.0664	10.9109	#VALUE!
741	EFE28977.1;WP_014262892.1	2	2	1.982	30676.2	3.49495	1.80527	0.0260338	0.229154	cobalt transport protein [Filifactor alocis ATCC 35896] [EFE28977.1,WP_014262892.1]	NA	NA	NA	NA	NA	NA	NA	NA	12952.6	NA	NA	NA	NA	NA	NA	NA	13717.3	NA	NA	NA	NA	4595.74	NA	NA	NA	NA	NA	NA	3035.25	NA	#VALUE!	#VALUE!	#VALUE!	#VALUE!	#VALUE!	#VALUE!	#VALUE!	#VALUE!	10.1622
742	EFE28978.1;WP_014262893.1	5	5	4.985	31972	1.19335	0.255019	0.408377	0.694502	cobalt ABC transporter, ATP-binding protein [Filifactor alocis ATCC 35896] [EFE28978.1,WP_014262893.1]	NA	90792.8	87833.8	47103.4	66620.3	59111.3	38329	33002.1	51438.9	NA	NA	NA	NA	NA	44376.1	NA	39742.4	36539.4	NA	32168.8	NA	NA	NA	NA	71903.4	NA	NA	NA	33296.9	43904.7	#VALUE!	12.1095	12.0763	11.4532	11.7999	11.6803	11.2471	11.0975	11.5413
743	EFE28982.2;WP_041250838.1	19	19	24.907	27512.2	1.29413	0.37198	0.835752	0.94287	putative 3-oxoacyl-[acyl-carrier-protein] reductase [Filifactor alocis ATCC 35896] [EFE28982.2,WP_041250838.1]	1.38713e+06	1.37226e+06	1.61492e+06	302336	386821	382426	5.34111e+06	6.35411e+06	6.24981e+06	3.27395e+06	3.29681e+06	3.15618e+06	3.69165e+06	3.55203e+06	2.68907e+06	7.60379e+06	5.60925e+06	4.31008e+06	3.83125e+06	3.43195e+06	5.11314e+06	2.64806e+06	2.47769e+06	3.33998e+06	820170	773397	991421	2.28486e+06	2.1499e+06	3.34259e+06	14.8359	14.8251	14.9879	13.3124	13.5589	13.5474	16.1841	16.3578	16.3412
744	EFE28986.1;WP_014262900.1	2	2	1.994	16513.8	0.514306	-0.9593	0.0170638	0.187234	hypothetical protein HMPREF0389_00908 [Filifactor alocis ATCC 35896] [EFE28986.1,WP_014262900.1]	42667.8	21303.5	30882	12994.4	56484.5	20636.3	29539.9	41198.1	28160	25916.9	54440.7	16258.2	43831.6	58447.8	62864.5	2037.42	15595.3	17263.1	19526.1	57163.6	84662.6	59636	108384	164928	49131.1	64026.6	58047.1	23964.3	27030	35999.1	11.3543	10.6598	11.0311	10.1654	11.6349	10.628	10.9866	11.3193	10.9388
745	EFE28990.1;WP_014262904.1	32	31	43.835	48494.8	0.866945	-0.205988	0.191729	0.52957	4-hydroxybutyrate coenzyme A transferase [Filifactor alocis ATCC 35896] [EFE28990.1,WP_014262904.1]	1.67067e+06	2.60287e+06	2.0174e+06	1.43987e+06	1.90753e+06	1.91484e+06	2.00101e+06	2.38467e+06	1.42747e+06	521415	1.14761e+06	853581	1.5653e+06	2.35816e+06	1.76504e+06	1.01149e+06	1.21293e+06	1.13532e+06	1.2767e+06	1.80341e+06	2.53369e+06	1.56508e+06	2.06634e+06	2.23177e+06	2.76743e+06	1.31452e+06	2.27105e+06	1.41884e+06	1.39993e+06	1.60346e+06	15.0219	15.4653	15.2105	14.8732	15.1545	15.1583	15.2023	15.3777	14.8646
746	EFE28992.1;WP_014262906.1	6	6	6.972	26170.4	0.490824	-1.02672	0.000359901	0.0205915	B3/4 domain protein [Filifactor alocis ATCC 35896] [EFE28992.1,WP_014262906.1]	140725	221779	182608	68284.8	50884	70431.6	40870.5	38265	41995.4	195361	155523	161010	115397	53633.3	42978.9	NA	96635.1	86052.5	161685	271316	347483	103855	NA	228875	153283	156468	234704	182098	212434	271237	12.5477	13.0026	12.8082	11.8246	11.5305	11.8555	11.3113	11.2454	11.3385
747	EFE28993.1;WP_014262907.1	32	32	37.846	82086.6	0.850205	-0.234118	0.256409	0.586809	anaerobic ribonucleoside-triphosphate reductase [Filifactor alocis ATCC 35896] [EFE28993.1,WP_014262907.1]	1.49104e+06	1.35963e+06	1.44021e+06	1.48536e+06	1.83557e+06	1.89908e+06	1.60659e+06	1.89254e+06	2.7141e+06	971621	1.80868e+06	1.69379e+06	1.43944e+06	1.29752e+06	1.02653e+06	1.54032e+06	1.12773e+06	881313	2.14929e+06	2.30263e+06	2.52841e+06	1.33505e+06	3.24767e+06	2.08664e+06	1.22993e+06	947565	1.169e+06	1.46543e+06	1.3715e+06	1.73899e+06	14.9081	14.8159	14.8734	14.9043	15.116	15.15	14.9828	15.1466	15.5071
748	EFE28994.1;WP_014262908.1	4	4	4.98	18947	1.186	0.246105	0.951272	0.98573	anaerobic ribonucleoside-triphosphate reductase activating protein [Filifactor alocis ATCC 35896] [EFE28994.1,WP_014262908.1]	42429.4	78465.7	52759.5	481282	92704	36495.2	NA	NA	120216	55126.8	87579	37982.4	NA	NA	NA	NA	49183.5	NA	90555	60946.5	NA	49500.1	219350	39783.1	146341	NA	NA	67327.8	49902.6	58757	11.3487	11.9636	11.5666	13.7774	12.1303	11.1981	#VALUE!	#VALUE!	12.3902
749	EFE28995.2;WP_014262909.1	2	2	2.931	17994	0.521431	-0.939451	0.104818	0.403652	hypothetical protein HMPREF0389_00917 [Filifactor alocis ATCC 35896] [EFE28995.2,WP_014262909.1]	NA	NA	22859.7	NA	NA	NA	NA	NA	NA	64035.5	NA	NA	NA	NA	NA	NA	NA	NA	NA	NA	NA	NA	131401	NA	55012.3	63027.3	83187.9	NA	NA	83990.1	#VALUE!	#VALUE!	10.7303	#VALUE!	#VALUE!	#VALUE!	#VALUE!	#VALUE!	#VALUE!
750	EFE29001.1;WP_014262915.1	6	6	5.982	42851.8	1.12579	0.170939	0.487055	0.750252	1-deoxy-D-xylulose 5-phosphate reductoisomerase [Filifactor alocis ATCC 35896] [EFE29001.1,WP_014262915.1]	146696	338069	224177	138772	146319	165770	139626	174717	140060	70192.9	152711	140376	130021	299867	190464	75522.6	169679	93581.8	141372	111114	87900.9	191607	119851	271554	91042.5	105173	161033	126482	125732	206134	12.5893	13.4242	13.0133	12.5337	12.5867	12.7115	12.5399	12.7641	12.543
751	EFE29002.2;WP_014262916.1	8	8	8.966	32101.8	1.10239	0.140628	0.911401	0.965651	hypothetical protein HMPREF0389_00924 [Filifactor alocis ATCC 35896] [EFE29002.2,WP_014262916.1]	67501.5	60922.1	59618.9	18156.7	20649.3	24443.9	47347.1	74998.9	101794	30355.1	24559.8	33358.3	20717.4	59903.7	36192.4	NA	20076.2	22379.5	14368.3	24969.2	NA	38849.2	53759.6	55935.2	53946.1	43376.9	45478.3	24101.3	33517.9	36057.5	11.8131	11.7105	11.6889	10.4999	10.6286	10.7973	11.4584	11.9184	12.2239
752	EFE29003.2;WP_014262917.1	16	16	16.851	68027.8	1.40726	0.492886	0.0160075	0.178084	1-deoxy-D-xylulose-5-phosphate synthase [Filifactor alocis ATCC 35896] [EFE29003.2,WP_014262917.1]	104703	132343	100259	127492	114270	108139	135365	134314	151595	82391.4	117916	128664	57315.1	175637	101663	55333.4	87494.5	52898.5	42669.3	43823	28978.2	52393.7	103154	85624.5	115346	103222	93648	79600.6	90935.9	92816.8	12.252	12.4863	12.2087	12.449	12.3395	12.2843	12.5089	12.5011	12.6221
753	EFE29004.1;WP_014262918.1	22	21	26.864	65721.1	0.762557	-0.391082	0.0710002	0.326846	oligoendopeptidase, M3 family [Filifactor alocis ATCC 35896] [EFE29004.1,WP_014262918.1]	412969	616317	464680	483381	748287	732589	810190	1.04569e+06	989162	543372	516007	669064	431827	728745	319919	90308.6	188164	305242	441811	521755	564376	701741	612603	719144	1.36355e+06	951777	1.03721e+06	663210	545070	704114	13.6243	14.0247	13.7423	13.7817	14.2187	14.1975	14.2982	14.5533	14.4978
754	EFE29005.1;WP_014262919.1	11	11	13.892	23988.2	0.672883	-0.571573	0.00155151	0.054033	hypothetical protein HMPREF0389_00927 [Filifactor alocis ATCC 35896] [EFE29005.1,WP_014262919.1]	784830	1.32316e+06	989921	708856	782600	872394	1.15894e+06	1.37228e+06	1.59379e+06	317932	554135	576241	878225	1.228e+06	868704	462332	639183	520776	1.04995e+06	1.29552e+06	1.23953e+06	1.17751e+06	1.63365e+06	1.88242e+06	868588	1.27688e+06	1.28705e+06	1.22594e+06	1.32822e+06	1.22265e+06	14.2664	14.7887	14.4985	14.1646	14.2635	14.3721	14.6562	14.8251	14.9748
755	EFE29007.1;WP_014262921.1	5	5	4.985	44649.4	13.2425	3.7271	#DIV/0!	#DIV/0!	beta-ketoacyl-acyl-carrier-protein synthase II [Filifactor alocis ATCC 35896] [EFE29007.1,WP_014262921.1]	NA	NA	NA	NA	NA	NA	NA	NA	NA	122399	114690	192232	NA	NA	NA	NA	NA	NA	NA	NA	NA	NA	NA	10806.7	NA	NA	NA	NA	NA	NA	#VALUE!	#VALUE!	#VALUE!	#VALUE!	#VALUE!	#VALUE!	#VALUE!	#VALUE!	#VALUE!
756	EFE29008.1;WP_014262922.1	8	8	7.969	26450.9	3.68058	1.87993	#DIV/0!	#DIV/0!	3-oxoacyl-[acyl-carrier-protein] reductase [Filifactor alocis ATCC 35896] [EFE29008.1,WP_014262922.1]	NA	90963.5	NA	NA	NA	10663.2	NA	NA	NA	330859	367677	448368	NA	37230.1	NA	NA	NA	NA	NA	NA	NA	NA	NA	58222.8	NA	NA	NA	NA	NA	NA	#VALUE!	12.1114	#VALUE!	#VALUE!	#VALUE!	9.9677	#VALUE!	#VALUE!	#VALUE!
757	EFE29009.2;WP_014262923.1	4	4	3.985	34749.6	5.55303	2.47328	0.0817623	0.341102	putative [acyl-carrier-protein] S-malonyltransferase [Filifactor alocis ATCC 35896] [EFE29009.2,WP_014262923.1]	NA	20875.8	NA	NA	NA	NA	NA	NA	NA	100081	126764	125210	NA	NA	NA	NA	NA	NA	NA	NA	NA	NA	NA	19382.1	NA	NA	NA	NA	14196.9	NA	#VALUE!	10.6395	#VALUE!	#VALUE!	#VALUE!	#VALUE!	#VALUE!	#VALUE!	#VALUE!
758	EFE29017.1;WP_014262931.1	2	2	1.994	8599.9	1.44179	0.527861	0.898849	0.969015	acyl carrier protein [Filifactor alocis ATCC 35896] [EFE29017.1,WP_014262931.1]	71519	431676	96860	62207.9	40583.2	NA	47168.5	76494.6	28226.1	518305	678572	719398	43450.2	301481	56050.9	72426	36787.1	30168.6	NA	NA	NA	NA	60842.2	284590	NA	NA	NA	NA	134510	60460.4	11.8709	13.6686	12.1742	11.7314	11.3043	#VALUE!	11.4546	11.9381	10.9412
759	EFE29018.1;WP_014262932.1	13	13	15.939	36069.1	0.894708	-0.16051	0.583418	0.801574	phosphate acetyltransferase [Filifactor alocis ATCC 35896] [EFE29018.1,WP_014262932.1]	218717	327136	306975	360583	373256	364967	276962	173689	315803	232972	325325	303841	307104	354477	366798	371903	381064	253526	295607	246754	275009	277444	883827	353931	260636	271939	365238	230747	313539	409261	12.9887	13.3913	13.3277	13.4886	13.5232	13.5007	13.2248	12.7582	13.356
760	EFE29019.1	5	5	4.985	28040.4	0.679216	-0.558057	0.0466617	0.268892	NAD+ synthase [Filifactor alocis ATCC 35896]	104748	124456	75638.7	67959.2	83621.3	55339.6	49264.8	42202.7	61688.7	NA	30717.1	36011.2	83832.7	90491.2	64880.5	NA	NA	43325.8	34199.5	NA	NA	105979	70172.6	112743	115266	76263.2	117438	99025.1	65401.1	198952	12.2525	12.4249	11.9269	11.8198	12.0272	11.6144	11.4981	11.3434	11.723
761	EFE29021.1;WP_014262935.1	2	2	1.994	48962.1	1.80461	0.851686	0.128787	0.446575	GTP-binding protein HflX [Filifactor alocis ATCC 35896] [EFE29021.1,WP_014262935.1]	5244.44	6348.93	6754.85	12831.5	5034.53	11113.4	238.174	2600.3	2360.24	NA	0	0	234.265	5054.32	7546.36	6662.65	6355.2	5760.14	0	0	NA	5264.98	NA	12557.1	0	NA	131.206	2997.33	2635.39	1097.68	9.25807	9.44919	9.51116	10.1528	9.21722	10.0091	6.16615	8.55653	8.45967
762	EFE29023.1;WP_014262937.1	5	4	4.957	25067.9	#DIV/0!	#DIV/0!	#DIV/0!	#DIV/0!	hypothetical protein HMPREF0389_00945 [Filifactor alocis ATCC 35896] [EFE29023.1,WP_014262937.1]	17248	46919.8	18532	NA	NA	NA	NA	NA	24763.1	NA	NA	NA	7327.45	56527.3	54673	NA	NA	NA	NA	NA	NA	NA	NA	NA	NA	NA	NA	NA	NA	NA	10.4486	11.4493	10.5204	#VALUE!	#VALUE!	#VALUE!	#VALUE!	#VALUE!	10.8103
763	EFE29024.1;WP_014262938.1	12	12	13.861	10821.2	0.60713	-0.719923	0.007203	0.125426	hypothetical protein HMPREF0389_00946 [Filifactor alocis ATCC 35896] [EFE29024.1,WP_014262938.1]	440479	483577	401789	1.1167e+06	641684	950127	1.13507e+06	799382	492819	384682	336968	366009	981588	1.37669e+06	1.28372e+06	941650	750352	624964	1.49727e+06	960049	1.74017e+06	805243	2.30482e+06	1.0725e+06	839831	563853	1.29508e+06	813140	702159	2.23879e+06	13.6888	13.7821	13.5968	14.619	14.065	14.4575	14.6354	14.2847	13.801
764	EFE29026.1;WP_014262940.1	22	22	29.848	36077.1	459.499	8.84392	1.51949e-06	0.000304279	4-phosphoerythronate dehydrogenase [Filifactor alocis ATCC 35896] [EFE29026.1,WP_014262940.1]	2.38293e+06	4.27562e+06	3.31016e+06	1.20817e+08	1.41e+08	1.17857e+08	1.05368e+08	1.26128e+08	1.07036e+08	1.40231e+08	9.2349e+07	1.19471e+08	2.22233e+07	1.22839e+08	7.58226e+07	1.41041e+07	4.75289e+07	3.77355e+07	NA	NA	NA	NA	NA	NA	142498	155339	210137	NA	NA	NA	15.377	15.9616	15.7057	19.3029	19.4574	19.2781	19.1661	19.346	19.1818
765	EFE29027.1;WP_014262941.1	28	28	37.872	38355.8	33.1701	5.05181	2.5083e-07	6.69715e-05	TRAP transporter solute receptor, DctP family [Filifactor alocis ATCC 35896] [EFE29027.1,WP_014262941.1]	1.13897e+07	1.57042e+07	1.07563e+07	5.17957e+06	8.21834e+06	5.45012e+06	2.62179e+07	3.42554e+07	1.34961e+07	2.76884e+07	3.20721e+07	2.11528e+07	3.69788e+06	1.6506e+07	1.05809e+07	8.78488e+07	2.75282e+07	3.34324e+07	NA	NA	NA	151003	NA	NA	979330	695043	795290	NA	NA	NA	16.9414	17.2626	16.8842	16.1534	16.615	16.2043	17.7751	18.0425	17.1111
766	EFE29032.1;WP_014262946.1	13	13	14.945	31312.9	0.953099	-0.069302	0.677506	0.851935	metallo-beta-lactamase domain protein [Filifactor alocis ATCC 35896] [EFE29032.1,WP_014262946.1]	251563	352489	285603	356442	356849	228401	211336	89578.7	151608	199626	279742	298642	384944	668475	554036	237507	491800	295603	270219	267210	358067	331884	755626	444618	230210	308496	252069	289687	144434	330449	13.1286	13.4659	13.2555	13.4771	13.4782	13.032	12.9544	12.096	12.6222
767	EFE29034.1;WP_014262948.1	5	5	5.976	20708.1	1.00961	0.0138051	0.978177	0.996844	LemA family protein [Filifactor alocis ATCC 35896] [EFE29034.1,WP_014262948.1]	444952	171976	246605	168874	147422	127309	282947	212344	297433	519021	357647	550870	299990	221397	222041	429908	122324	245521	157949	307936	298228	197333	255034	118118	631040	230796	175087	322211	401888	251254	13.6989	12.7483	13.1087	12.7301	12.5942	12.4475	13.2462	12.9591	13.2961
768	EFE29037.1;WP_014262950.1	9	9	8.941	48871.4	0.673556	-0.57013	0.295713	0.602714	NADH oxidase [Filifactor alocis ATCC 35896] [EFE29037.1,WP_014262950.1]	NA	NA	NA	55247	123544	52191.2	168229	147859	41478.6	NA	129401	NA	40608.4	126718	157822	125977	NA	NA	184682	198096	NA	NA	49329.3	NA	NA	47827.8	84050.2	130831	246871	320624	#VALUE!	#VALUE!	#VALUE!	11.6127	12.4175	11.5558	12.7262	12.5972	11.3261
769	EFE29041.2;WP_014262954.1	24	24	26.88	61599.9	0.606817	-0.720666	0.0294499	0.229023	hypothetical protein HMPREF0389_00963 [Filifactor alocis ATCC 35896] [EFE29041.2,WP_014262954.1]	363617	347053	236121	282590	631775	386473	655471	932095	273255	461447	228457	220790	295549	404806	351653	134541	226479	281039	640873	463212	504513	235370	1.24621e+06	263429	1.0091e+06	848071	928137	237034	275996	723379	13.497	13.4504	13.0652	13.2449	14.0494	13.558	14.0863	14.4383	13.2113
770	EFE29043.1;WP_014262956.1	3	3	3.988	9440.4	1.47025	0.556058	0.264179	0.58617	hypothetical protein HMPREF0389_00965 [Filifactor alocis ATCC 35896] [EFE29043.1,WP_014262956.1]	389461	440392	478216	2.89061e+06	NA	323797	541101	336322	757179	697865	321346	695096	431713	631128	324690	2.97115e+06	573071	625040	260278	221910	NA	1.04903e+06	169051	344324	1.03973e+06	427813	304394	941108	614886	NA	13.5657	13.6886	13.771	15.5701	#VALUE!	13.381	13.8945	13.419	14.2305
771	EFE29045.1;WP_014262958.1	6	6	7.927	10424.4	1.0913	0.126045	0.570159	0.79564	hypothetical protein HMPREF0389_00967 [Filifactor alocis ATCC 35896] [EFE29045.1,WP_014262958.1]	851399	1.16972e+06	1.34717e+06	872373	1.05675e+06	1.21746e+06	1.31358e+06	965637	1.12959e+06	859569	731655	1.06843e+06	951866	1.56448e+06	1.08614e+06	3.08199e+06	1.91864e+06	1.70744e+06	600348	566617	956322	1.1495e+06	1.71747e+06	1.16738e+06	1.36569e+06	887303	1.31133e+06	1.64273e+06	1.26355e+06	1.35749e+06	14.3478	14.6654	14.8067	14.3721	14.5639	14.7054	14.7814	14.4737	14.6305
772	EFE29050.2;WP_014262962.1	6	6	5.974	21391.7	1.5588	0.640437	0.0102089	0.148679	hypothetical protein HMPREF0389_00972 [Filifactor alocis ATCC 35896] [EFE29050.2,WP_014262962.1]	61223.9	54866.9	36594.8	29529.1	NA	31863.5	NA	NA	NA	25928.8	43894.1	25913.3	19956.1	19701.2	23065.4	56349.5	49673.2	52789.7	16911.6	28265.9	13429.5	20906.1	34697.4	NA	18947.1	19662.6	21382.5	22705.6	23021.3	47897.2	11.7154	11.6058	11.2008	10.9863	#VALUE!	11.0624	#VALUE!	#VALUE!	#VALUE!
773	EFE29051.1;WP_014262963.1	5	5	4.978	16734.9	0.762869	-0.390492	0.885995	0.966869	flavodoxin [Filifactor alocis ATCC 35896] [EFE29051.1,WP_014262963.1]	130427	168348	113062	48895.2	92184.9	96551.8	53362.3	93723	67060.6	90678.4	133022	131329	75055.3	119648	122699	47809	107215	99263	71741.7	117576	191199	157176	475762	172559	59105.7	32475.1	46740.2	56811.1	46516.9	136898	12.4717	12.7269	12.3288	11.4906	12.1247	12.171	11.578	12.1412	11.8065
774	EFE29055.1;WP_014262967.1	2	2	1.994	21156.8	#DIV/0!	#DIV/0!	#DIV/0!	#DIV/0!	DNA-binding helix-turn-helix protein [Filifactor alocis ATCC 35896] [EFE29055.1,WP_014262967.1]	NA	NA	NA	NA	NA	NA	39736.6	40652.2	NA	NA	NA	NA	NA	NA	NA	NA	NA	NA	NA	NA	NA	NA	NA	NA	NA	NA	NA	NA	NA	NA	#VALUE!	#VALUE!	#VALUE!	#VALUE!	#VALUE!	#VALUE!	11.2832	11.306	#VALUE!
775	EFE29056.2;WP_014262968.1	4	4	3.975	24207.4	0.290233	-1.78472	0.0289057	0.231535	hypothetical protein HMPREF0389_00978 [Filifactor alocis ATCC 35896] [EFE29056.2,WP_014262968.1]	NA	NA	NA	NA	NA	NA	9210.29	NA	NA	NA	7743.07	3551.92	NA	NA	NA	NA	12983.9	9220.7	NA	NA	NA	NA	39923.3	NA	NA	18939.6	NA	NA	NA	NA	#VALUE!	#VALUE!	#VALUE!	#VALUE!	#VALUE!	#VALUE!	9.82122	#VALUE!	#VALUE!
776	EFE29061.1;WP_014262973.1	10	10	9.905	122889	1.49817	0.583203	0.158644	0.485016	exonuclease SbcCD, C subunit [Filifactor alocis ATCC 35896] [EFE29061.1,WP_014262973.1]	49639.8	48583.1	44186	13816.5	7697.77	18493	23306.3	23992.3	36090.8	NA	7477.9	11771.8	17207.4	35689.3	28228.9	21648.9	7946.55	NA	16786.2	20937.1	39865.2	3616.82	NA	9113.96	NA	NA	NA	14134.1	10125.9	17507	11.5057	11.4842	11.3893	10.2268	9.64183	10.5183	10.7496	10.7786	11.1869
777	EFE29063.2;WP_014262975.1	20	20	21.812	44960.3	0.931757	-0.101974	0.781715	0.910107	histidine--tRNA ligase [Filifactor alocis ATCC 35896] [EFE29063.2,WP_014262975.1]	169103	173711	142694	142734	155034	178057	202279	389605	444013	164327	140460	149916	140450	188828	208736	250516	291832	249642	421667	195728	217403	227513	562191	219885	85513.9	350735	106681	100805	94513.6	123319	12.7314	12.7583	12.5616	12.5619	12.6445	12.783	12.9105	13.566	13.6968
778	EFE29065.1;WP_014262977.1	6	6	6.972	48186	0.995402	-0.00664894	0.442325	0.712882	cell envelope-like function transcriptional attenuator common domain protein [Filifactor alocis ATCC 35896] [EFE29065.1,WP_014262977.1]	NA	48116.2	NA	89414.8	177542	70190.6	14790.6	10568.1	5581.58	NA	NA	NA	39965.2	95546	106142	NA	23540.7	11131	66647	77280.4	NA	NA	116653	24580.1	35565.8	45883.8	39231.2	NA	NA	NA	#VALUE!	11.4745	#VALUE!	12.0942	12.7801	11.8521	10.2949	9.95875	9.32037
779	EFE29068.1;WP_014262979.1	4	4	3.988	38676.4	1.23078	0.299574	0.709583	0.866426	peptide chain release factor 2 [Filifactor alocis ATCC 35896] [EFE29068.1,WP_014262979.1]	65874.2	76047.1	37479.6	NA	NA	NA	62119.9	77448.6	32747	35476	50141.2	57770.1	41308.8	88590.2	100065	7006.8	75225.9	58354.5	NA	NA	NA	NA	69326.1	NA	NA	44588.2	34935.1	33906.1	55232	43347.8	11.7886	11.9323	11.2247	#VALUE!	#VALUE!	#VALUE!	11.73	11.9505	11.0897
780	EFE29070.1;WP_014262980.1	5	5	4.967	44567	0.840659	-0.250407	0.332036	0.625789	hypothetical protein HMPREF0389_00992 [Filifactor alocis ATCC 35896] [EFE29070.1,WP_014262980.1]	20653.5	10802.2	14937.8	NA	12535.9	NA	14118.7	20177.4	28324.3	49390.9	60441.1	84048.1	NA	NA	NA	NA	NA	NA	30131.7	58208.7	35604.9	20891.6	NA	39158.6	NA	9130.11	NA	53415.8	51283.3	39870.6	10.6288	9.98065	10.3048	#VALUE!	10.1295	#VALUE!	10.2484	10.6055	10.9446
781	EFE29071.2;WP_014262981.1	3	3	2.991	17922.9	0.409964	-1.28643	0.0781497	0.340206	hypothetical protein HMPREF0389_00993 [Filifactor alocis ATCC 35896] [EFE29071.2,WP_014262981.1]	10664.5	NA	6953.29	NA	NA	NA	NA	9244.77	NA	NA	NA	8656.89	22798	NA	7504.95	NA	NA	3275.88	31682.1	44828.3	NA	NA	NA	NA	NA	NA	9384.84	NA	10417.4	NA	9.96782	#VALUE!	9.54012	#VALUE!	#VALUE!	#VALUE!	#VALUE!	9.82496	#VALUE!
782	EFE29072.2;WP_014262982.1	2	2	1.987	32095.8	0.839601	-0.252224	#DIV/0!	#DIV/0!	hypothetical protein HMPREF0389_00994 [Filifactor alocis ATCC 35896] [EFE29072.2,WP_014262982.1]	NA	NA	NA	NA	NA	NA	NA	NA	NA	NA	NA	NA	29934	NA	NA	NA	NA	NA	NA	NA	NA	23991.4	NA	NA	NA	NA	NA	37501.9	32958.4	48158.8	#VALUE!	#VALUE!	#VALUE!	#VALUE!	#VALUE!	#VALUE!	#VALUE!	#VALUE!	#VALUE!
783	EFE29073.1;WP_014262983.1	18	18	20.886	53502.9	0.977044	-0.033504	0.652541	0.838981	glycine--tRNA ligase [Filifactor alocis ATCC 35896] [EFE29073.1,WP_014262983.1]	249995	315403	318686	310230	294447	314210	273034	400321	490018	155060	217773	237636	260571	251855	267874	489808	411435	344960	316823	321367	388797	248339	393734	357704	218696	235502	312324	338091	295254	396678	13.1223	13.3548	13.3651	13.3382	13.286	13.351	13.2105	13.5932	13.7953
784	EFE29074.1;WP_014262984.1	12	12	12.947	56005.6	0.829211	-0.27019	0.25284	0.583644	dipeptidase [Filifactor alocis ATCC 35896] [EFE29074.1,WP_014262984.1]	135067	157511	94363.4	328680	359051	240439	368726	452557	346867	54779	67446	32270.6	316520	231842	274823	256926	74555.1	113130	241096	263401	486279	90826.8	528235	118794	306010	126305	240633	221574	249107	267717	12.5067	12.6604	12.1481	13.396	13.4844	13.0834	13.511	13.7158	13.4498
785	EFE29076.2;WP_014262986.1	4	4	3.988	108972	1.06437	0.0899962	0.851737	0.946243	histidine kinase A domain protein [Filifactor alocis ATCC 35896] [EFE29076.2,WP_014262986.1]	14692.4	29775	14708.4	21491	7258.49	15266.9	14591.7	25175.8	11661.3	9392.99	18895.8	19797.7	11773.5	22328.8	14108.5	79768.7	38648.5	23578.9	20441.7	12098.6	NA	12241.7	23933.7	36306.4	4949.38	10965.7	14522.8	28516.4	24790	36827.1	10.2882	10.9946	10.2893	10.6685	9.58307	10.3266	10.2814	10.8268	10.0572
786	EFE29077.1;WP_014262987.1	2	2	1.925	27764.5	5382.42	12.394	0.00391273	0.0895456	response regulator receiver domain protein [Filifactor alocis ATCC 35896] [EFE29077.1,WP_014262987.1]	NA	NA	NA	NA	NA	NA	NA	NA	NA	NA	NA	NA	NA	NA	NA	1717.75	12246.8	9768.1	0	NA	NA	NA	NA	NA	NA	NA	NA	NA	2.93953	NA	#VALUE!	#VALUE!	#VALUE!	#VALUE!	#VALUE!	#VALUE!	#VALUE!	#VALUE!	#VALUE!
787	EFE29080.1;WP_014262990.1	15	15	14.934	35809.8	0.655804	-0.608663	0.0341159	0.231583	methionyl-tRNA formyltransferase [Filifactor alocis ATCC 35896] [EFE29080.1,WP_014262990.1]	91130.8	116762	110579	228163	152046	191192	210445	265239	251621	77929.7	148439	99509	129462	141460	119619	161230	202623	115686	170662	154689	327095	173760	591433	190583	146299	91772.9	129974	247133	263907	372421	12.1132	12.361	12.3066	13.031	12.6251	12.8542	12.9501	13.1815	13.1288
788	EFE29081.1;WP_014262991.1	5	5	4.936	16497.8	0.891962	-0.164947	0.608201	0.809251	peptide deformylase [Filifactor alocis ATCC 35896] [EFE29081.1,WP_014262991.1]	NA	NA	145634	291037	NA	197683	174477	163281	NA	144758	NA	NA	291385	279102	437618	440745	199468	140353	236826	361192	NA	173083	545259	NA	NA	128521	180756	291908	254104	NA	#VALUE!	#VALUE!	12.582	13.2744	#VALUE!	12.8876	12.7627	12.6964	#VALUE!
789	EFE29084.1;WP_014262994.1	30	30	36.859	90898.5	4.54588	2.18456	0.00298697	0.079752	LPXTG-motif cell wall anchor domain protein [Filifactor alocis ATCC 35896] [EFE29084.1,WP_014262994.1]	1.92151e+06	3.95481e+06	2.24483e+06	NA	97213.6	NA	NA	NA	NA	1.71949e+06	2.95807e+06	2.83497e+06	1.15762e+06	2.7999e+06	2.48305e+06	NA	NA	NA	381032	426816	762249	NA	NA	NA	222416	161293	350987	535094	782026	767625	15.1618	15.8836	15.3173	#VALUE!	12.1778	#VALUE!	#VALUE!	#VALUE!	#VALUE!
790	EFE29085.1;WP_014262995.1	11	11	14.948	30102.4	5.32125	2.41177	0.019194	0.194612	purine nucleoside phosphorylase I, inosine and guanosine-specific [Filifactor alocis ATCC 35896] [EFE29085.1,WP_014262995.1]	133269	276458	250386	137719	161299	144690	122437	137554	320641	2.11676e+06	2.5682e+06	3.86514e+06	147302	122419	116743	53252.7	188666	136980	117428	174788	70017.3	146007	68768.8	247173	41036.1	44833.7	26463.2	147558	153777	140261	12.4933	13.223	13.1239	12.5261	12.6842	12.5755	12.4085	12.5249	13.3712
791	EFE29086.1;WP_014262996.1	39	38	57.791	39542	1.18901	0.249759	0.0264473	0.227788	basic membrane protein [Filifactor alocis ATCC 35896] [EFE29086.1,WP_014262996.1]	2.75527e+07	3.1244e+07	2.94825e+07	3.18069e+07	3.6744e+07	3.65912e+07	2.95932e+07	2.84873e+07	2.86372e+07	2.15809e+07	3.01212e+07	2.82098e+07	2.32251e+07	3.57471e+07	1.96175e+07	2.06411e+07	2.97974e+07	2.14283e+07	2.34244e+07	2.47759e+07	3.49299e+07	1.88935e+07	1.72142e+07	2.759e+07	1.67639e+07	2.07888e+07	2.39577e+07	2.58735e+07	2.36259e+07	2.83991e+07	17.8248	17.9505	17.8925	17.9683	18.1126	18.1085	17.8962	17.8581	17.8634
792	EFE29087.1;WP_014262997.1	12	11	16.895	24314.2	0.874882	-0.192839	0.566689	0.796348	deoxyribose-phosphate aldolase [Filifactor alocis ATCC 35896] [EFE29087.1,WP_014262997.1]	238734	601216	509929	457397	502383	413440	581837	760479	564531	650156	765915	777636	504265	688749	758990	1.91733e+06	655725	600926	509739	626608	744036	498692	2.29467e+06	744465	401916	373248	570788	768806	657707	915040	13.0763	13.9999	13.8352	13.7265	13.8203	13.6254	13.9671	14.2349	13.9369
793	EFE29089.1;WP_014262999.1	2	2	1.98	34360.9	0.810774	-0.302629	0.752837	0.893367	branched-chain amino acid ABC transporter, permease protein [Filifactor alocis ATCC 35896] [EFE29089.1,WP_014262999.1]	NA	NA	NA	NA	51706.1	NA	NA	NA	NA	NA	NA	51761.5	NA	NA	NA	NA	NA	NA	NA	43178.5	NA	NA	111619	61260.3	NA	NA	NA	NA	NA	39173.6	#VALUE!	#VALUE!	#VALUE!	#VALUE!	11.5465	#VALUE!	#VALUE!	#VALUE!	#VALUE!
794	EFE29091.1;WP_014263001.1	15	14	15.894	57100.2	1.24273	0.313512	0.287538	0.593603	ABC transporter, ATP-binding protein [Filifactor alocis ATCC 35896] [EFE29091.1,WP_014263001.1]	NA	165151	126337	85758.1	NA	68483.7	111503	153294	147832	181611	160427	196601	68750	82509.5	97455.1	28977.3	129511	109001	62273.6	65692.4	57748.5	102434	129936	179464	105767	80099	89609.5	75879	109990	95743.9	#VALUE!	12.7078	12.4399	12.0524	#VALUE!	11.8275	12.315	12.6333	12.597
795	EFE29096.1;WP_014263005.1	2	2	1.988	17594.6	#DIV/0!	#DIV/0!	#DIV/0!	#DIV/0!	hypothetical protein HMPREF0389_01018 [Filifactor alocis ATCC 35896] [EFE29096.1,WP_014263005.1]	NA	2572.24	NA	NA	NA	NA	22448.3	NA	NA	NA	NA	NA	NA	NA	NA	NA	NA	NA	NA	NA	NA	NA	NA	NA	NA	NA	NA	NA	NA	NA	#VALUE!	8.54568	#VALUE!	#VALUE!	#VALUE!	#VALUE!	10.7121	#VALUE!	#VALUE!
796	EFE29097.1;WP_014263006.1	4	4	3.975	35382.2	0.51643	-0.953355	0.133583	0.451476	hypothetical protein HMPREF0389_01019 [Filifactor alocis ATCC 35896] [EFE29097.1,WP_014263006.1]	NA	NA	50524.7	51019.3	NA	58287	NA	NA	NA	NA	NA	NA	NA	NA	76396.8	NA	NA	NA	NA	63181.3	NA	155537	215844	168801	NA	32113.5	NA	73251	108834	97287	#VALUE!	#VALUE!	11.5234	11.5331	#VALUE!	11.6663	#VALUE!	#VALUE!	#VALUE!
797	EFE29102.1;WP_014263010.1	3	3	2.984	21515.6	0.905504	-0.143208	0.566956	0.795327	hypothetical protein HMPREF0389_01024 [Filifactor alocis ATCC 35896] [EFE29102.1,WP_014263010.1]	157237	164112	98892.5	98380.2	123147	182708	NA	NA	NA	NA	NA	NA	NA	NA	172998	NA	NA	NA	121717	132985	NA	NA	226682	NA	98326.4	173236	178556	111453	138294	235052	12.6587	12.7014	12.1949	12.1897	12.4143	12.8088	#VALUE!	#VALUE!	#VALUE!
798	EFE29107.1;WP_014263015.1	7	7	6.979	43827.2	1.15535	0.208325	0.907907	0.964501	hypothetical protein HMPREF0389_01029 [Filifactor alocis ATCC 35896] [EFE29107.1,WP_014263015.1]	175528	225031	137484	29086.6	30685.9	20039.6	168978	179380	153851	94915.7	176060	124502	132565	213680	162010	NA	34256	38581.5	94714.4	116020	254524	82524.5	203520	111608	106723	52784.6	84128.7	74084.2	49506	50845.1	12.7687	13.0171	12.5244	10.9712	11.0247	10.5986	12.7307	12.7904	12.6369
799	EFE29109.1;WP_014263017.1	3	3	2.991	23517	#DIV/0!	#DIV/0!	#DIV/0!	#DIV/0!	hypothetical protein HMPREF0389_01031 [Filifactor alocis ATCC 35896] [EFE29109.1,WP_014263017.1]	NA	NA	NA	26194.5	NA	NA	15894.8	NA	NA	14378.1	NA	31432.8	NA	NA	34486.1	34907.6	32793.3	22491	NA	NA	NA	NA	NA	NA	NA	NA	NA	NA	NA	NA	#VALUE!	#VALUE!	#VALUE!	10.8665	#VALUE!	#VALUE!	10.3669	#VALUE!	#VALUE!
800	EFE29110.1;WP_014263018.1	11	11	11.945	21552.7	1.26258	0.336378	0.34797	0.636356	hypothetical protein HMPREF0389_01032 [Filifactor alocis ATCC 35896] [EFE29110.1,WP_014263018.1]	166507	207128	252171	200795	139314	134375	152000	124805	95535.7	105570	167448	167592	95001.9	422180	401225	856750	347050	299402	50754	52785.5	116873	192712	479565	206105	317336	185327	140209	189446	161764	196002	12.7159	12.9342	13.131	12.9032	12.5376	12.5015	12.6248	12.4277	12.1604
801	EFE29111.1;WP_014263019.1	5	4	4.976	18177.7	2.96291	1.56701	0.464307	0.729235	hypothetical protein HMPREF0389_01033 [Filifactor alocis ATCC 35896] [EFE29111.1,WP_014263019.1]	81169.3	93247.5	96066.5	263329	484658	252655	NA	7660.73	NA	3992.73	NA	6783	NA	NA	20086.6	NA	NA	NA	22780.8	31357.8	33766	43914.6	150551	NA	3738.77	NA	NA	27905.9	25176.3	58622	11.9974	12.1362	12.1659	13.1743	13.7843	13.1329	#VALUE!	9.63701	#VALUE!
802	EFE29112.2;WP_014263020.1	14	14	13.958	34268.9	1.59672	0.675111	0.183479	0.524882	hypothetical protein HMPREF0389_01034 [Filifactor alocis ATCC 35896] [EFE29112.2,WP_014263020.1]	55054.5	68945	116917	416158	165179	538447	58260.2	70265	59498.2	57171.3	264447	73373.4	41524.8	98636.4	73991.5	40405.7	69720.5	73758.8	17759	31211	NA	141076	107892	128909	31775.4	30869.8	44390.4	210021	79717.5	72635.8	11.6092	11.8342	12.3624	13.632	12.7079	13.8896	11.6658	11.8532	11.6868
803	EFE29113.1;WP_014263021.1	6	6	5.892	34995.2	0.738744	-0.436853	0.545963	0.793677	hypothetical protein HMPREF0389_01035 [Filifactor alocis ATCC 35896] [EFE29113.1,WP_014263021.1]	59291.3	142998	86983.5	161270	269680	131830	42521.9	64518.9	40666.8	NA	14035.5	11750	23566.9	154500	173399	93598.5	99254.4	101127	NA	NA	NA	124331	454852	104542	28065.3	24453.1	NA	104353	116785	107060	11.6834	12.5637	12.0666	12.684	13.1981	12.4824	11.3509	11.7679	11.3063
804	EFE29114.1;WP_014263022.1	2	2	1.994	16023.6	0.646147	-0.630066	0.138588	0.454956	hypothetical protein HMPREF0389_01036 [Filifactor alocis ATCC 35896] [EFE29114.1,WP_014263022.1]	NA	NA	25015.8	NA	NA	NA	NA	NA	701.851	NA	NA	671.002	NA	NA	NA	NA	NA	NA	NA	NA	NA	6186.81	6989.5	NA	NA	NA	3998.17	16259.7	13543.1	34703	#VALUE!	#VALUE!	10.8204	#VALUE!	#VALUE!	#VALUE!	#VALUE!	#VALUE!	7.24687
805	EFE29115.1;WP_014263023.1	11	11	10.908	37013.2	0.851849	-0.23133	0.688285	0.853431	hypothetical protein HMPREF0389_01037 [Filifactor alocis ATCC 35896] [EFE29115.1,WP_014263023.1]	259038	158402	220103	283477	833213	655446	224042	278971	234059	86830.1	NA	122762	172972	503135	452661	185275	388954	493385	70522.2	NA	NA	419880	1.07605e+06	252995	209665	193389	247051	457045	357691	550089	13.1579	12.666	12.995	13.248	14.3262	14.0862	13.0127	13.232	13.0565
806	EFE29116.1;WP_014263024.1	14	14	13.92	120407	1.775	0.827818	0.0139016	0.168714	type I site-specific deoxyribonuclease, HsdR family [Filifactor alocis ATCC 35896] [EFE29116.1,WP_014263024.1]	66055.6	79544.2	103854	78318.2	106038	94797.2	44729.9	32257.6	32807.4	NA	NA	NA	29748.8	99420.3	103100	148218	102973	81115.3	NA	NA	NA	45373	67821.8	40591.6	11973.1	17031.9	17942.1	83429.8	55873.4	66603.5	11.7914	11.9772	12.2439	11.9617	12.2647	12.1526	11.4015	11.0747	11.0916
807	EFE29118.2;WP_014263026.1	4	4	3.988	43232.5	#DIV/0!	#DIV/0!	#DIV/0!	#DIV/0!	type I restriction modification DNA specificity domain protein [Filifactor alocis ATCC 35896] [EFE29118.2,WP_014263026.1]	51811.7	98936.6	74519.9	NA	NA	NA	NA	NA	NA	NA	NA	NA	NA	NA	NA	16121.9	10337.3	9471.57	NA	NA	NA	NA	NA	NA	NA	NA	NA	NA	NA	NA	11.5485	12.1954	11.912	#VALUE!	#VALUE!	#VALUE!	#VALUE!	#VALUE!	#VALUE!
808	EFE29119.1;WP_014263027.1	10	10	9.97	57344.3	0.630592	-0.665222	0.538434	0.788457	putative type I restriction-modification system, M subunit [Filifactor alocis ATCC 35896] [EFE29119.1,WP_014263027.1]	156145	216094	156703	14642.5	41477.1	NA	16185.9	21126.8	10184.2	NA	NA	NA	24292.3	203628	105239	25408.8	17387.2	21405	NA	NA	NA	135073	391990	170176	49767.6	32538.8	31218.6	NA	5864.13	NA	12.6517	12.9766	12.6553	10.2848	11.326	#VALUE!	10.385	10.6514	9.92174
809	EFE29136.2;WP_014263045.1	4	4	3.974	21178.5	1.81592	0.860701	0.0455567	0.266357	DNA-binding helix-turn-helix protein [Filifactor alocis ATCC 35896] [EFE29136.2,WP_014263045.1]	NA	39521.3	37450.6	70824	103655	82450.9	NA	NA	NA	NA	NA	NA	NA	NA	NA	NA	NA	NA	NA	NA	NA	NA	NA	NA	NA	40101	50861	31369.8	27446.4	34096.4	#VALUE!	11.2777	11.2239	11.8611	12.242	12.0131	#VALUE!	#VALUE!	#VALUE!
810	EFE29138.1;WP_014263047.1	23	23	27.899	56910	1.34384	0.426363	0.153542	0.480419	GMP synthase (glutamine-hydrolyzing) domain protein [Filifactor alocis ATCC 35896] [EFE29138.1,WP_014263047.1]	1.38723e+06	1.44573e+06	1.26448e+06	827818	652985	647841	1.14452e+06	978616	1.19272e+06	836591	1.20035e+06	899017	760995	1.2248e+06	995768	352680	199814	231820	843774	835722	605879	312323	357584	766614	229202	316856	330657	1.04384e+06	1.14736e+06	1.26856e+06	14.836	14.8773	14.7433	14.3197	14.0825	14.0745	14.6436	14.487	14.6849
811	EFE29139.1;WP_014263048.1	48	48	60.666	52865.4	1.06923	0.096574	0.517417	0.779044	inosine-5'-monophosphate dehydrogenase [Filifactor alocis ATCC 35896] [EFE29139.1,WP_014263048.1]	1.7721e+06	1.45849e+06	1.26762e+06	2.26195e+06	2.39376e+06	2.14861e+06	1.1409e+06	1.31823e+06	1.30771e+06	1.28938e+06	1.30247e+06	1.26593e+06	639902	1.71267e+06	1.12227e+06	1.1571e+06	1.05967e+06	952338	610251	617516	963465	1.30219e+06	2.31329e+06	1.54792e+06	1.35334e+06	962986	1.53976e+06	1.34555e+06	1.60505e+06	1.78229e+06	15.0808	14.8861	14.7458	15.3249	15.3815	15.2735	14.6405	14.7849	14.7769
812	EFE29141.1;WP_014263050.1	14	13	14.933	34134.9	0.732973	-0.448168	0.0320344	0.229103	glutaminase A [Filifactor alocis ATCC 35896] [EFE29141.1,WP_014263050.1]	NA	NA	NA	471038	853223	769599	465456	755578	379407	539078	720072	604912	823400	855595	961002	322284	1.07503e+06	838935	767982	998746	1.57237e+06	710506	1.74188e+06	771897	892411	971958	926482	655543	509777	869259	#VALUE!	#VALUE!	#VALUE!	13.7558	14.3499	14.2468	13.7439	14.2284	13.5395
813	EFE29142.1;WP_014263051.1	7	7	8.973	50854.3	0.819259	-0.287609	0.134017	0.45104	amino acid carrier protein [Filifactor alocis ATCC 35896] [EFE29142.1,WP_014263051.1]	NA	159761	NA	994774	1.14095e+06	1.13204e+06	765830	1.37435e+06	583463	766886	1.0361e+06	428896	827600	NA	NA	2.62727e+06	1.15525e+06	873442	1.1658e+06	1.42122e+06	1.00754e+06	1.27753e+06	2.1666e+06	1.64227e+06	860331	674281	889099	1.00118e+06	1.21552e+06	1.18646e+06	#VALUE!	12.6746	#VALUE!	14.5034	14.6405	14.6327	14.2419	14.8266	13.9699
814	EFE29145.1;WP_014263054.1	4	3	6.979	16664.8	1.33277	0.414423	0.073622	0.333171	hypothetical protein HMPREF0389_01067 [Filifactor alocis ATCC 35896] [EFE29145.1,WP_014263054.1]	706148	990123	1.02969e+06	976773	470943	558017	1.17112e+06	574808	954955	563931	855681	739890	694617	1.05469e+06	522948	2.12872e+06	861178	423794	948687	714151	363965	620623	269027	734541	302131	709671	688338	962102	732074	596954	14.1607	14.4987	14.5379	14.4852	13.7556	13.9253	14.6666	13.9549	14.4626
815	EFE29146.1;WP_014263055.1	10	10	9.927	25952.1	1.15029	0.201997	0.547534	0.794519	pyridoxal phosphate enzyme, YggS family [Filifactor alocis ATCC 35896] [EFE29146.1,WP_014263055.1]	125007	199762	165377	195013	266233	189709	146643	216300	187109	137361	125900	137339	157283	311255	271208	915906	179378	208907	154830	176537	325380	161637	468989	163835	203280	166910	251812	95847	111271	116572	12.4293	12.898	12.7091	12.874	13.1853	12.8464	12.5889	12.9776	12.8326
816	EFE29147.1;WP_014263056.1	8	8	8.962	49541.9	0.958164	-0.061656	0.891962	0.966795	putative membrane fusion protein [Filifactor alocis ATCC 35896] [EFE29147.1,WP_014263056.1]	47072.2	185929	66883.1	57055.4	86429.4	45357.8	78295.9	73884.6	66588.6	NA	44534.8	37330.9	59937.7	50236.1	44247.6	68061.9	50004.1	31545.7	102079	92157.5	78854	74906.8	39951.1	112912	56514.6	66492.1	91520.6	33561.2	23877	32681	11.4526	12.8263	11.8038	11.6449	12.0602	11.4155	11.9614	11.9034	11.7994
817	EFE29150.1;WP_014263059.1	4	4	3.988	26602.5	0.917661	-0.123967	0.338179	0.628496	RNA methyltransferase, TrmH family, group 3 [Filifactor alocis ATCC 35896] [EFE29150.1,WP_014263059.1]	132475	159541	138279	136481	173161	188781	69300.6	93791.1	110555	85245.5	72018	120326	127232	138055	138984	71560.7	160422	142984	176898	167315	194653	94444.8	133615	142446	104578	162223	134620	116032	104587	109858	12.4873	12.6732	12.5302	12.5171	12.7551	12.8415	11.8394	12.142	12.3064
818	EFE29151.1;WP_041250854.1	3	3	3.981	26972.1	1.9244	0.944411	0.00232933	0.0691034	glycosyltransferase, WecB/TagA/CpsF family [Filifactor alocis ATCC 35896] [EFE29151.1,WP_041250854.1]	43492.8	73148.2	72061.9	56593.7	36716	48507.4	41185.2	30664	35677	NA	25203.8	23840.3	15855	96438.8	75657.6	48070.7	57001.1	31286.4	NA	NA	NA	33787.7	19913.1	42552.2	16251	25290.2	25274.9	21403.4	19802.5	18944.6	11.3735	11.8934	11.8784	11.6368	11.2041	11.4826	11.319	11.024	11.1754
819	EFE29152.1;WP_014263062.1	13	12	12.933	79176.7	1.26901	0.343701	0.0788753	0.336059	hypothetical protein HMPREF0389_01075 [Filifactor alocis ATCC 35896] [EFE29152.1,WP_014263062.1]	467716	570667	302210	290303	476778	338972	237245	317113	287067	149871	312739	247477	442771	680220	399577	365201	347810	413921	205021	228377	432195	235198	452128	330999	281116	188983	369188	196142	237628	335337	13.7488	13.9477	13.312	13.2718	13.768	13.4268	13.07	13.3602	13.2606
820	EFE29153.1;WP_014263063.1	9	9	9.937	14209.5	0.334769	-1.57876	0.0270709	0.225873	transcriptional regulator, Spx/MgsR family [Filifactor alocis ATCC 35896] [EFE29153.1,WP_014263063.1]	244196	205918	206953	1.92728e+06	841683	1.86247e+06	881433	779179	949773	324595	308949	246366	812362	689646	820002	148727	93922.7	60769.3	566803	368499	1.53502e+06	186370	436352	268006	8.25904e+06	1.9824e+06	3.23239e+06	1.35097e+06	1.23175e+06	3.29301e+06	13.0989	12.9284	12.9334	15.1648	14.3363	15.1306	14.3825	14.2591	14.4571
821	EFE29154.2;WP_014263064.1	33	33	43.782	38408.7	0.870616	-0.199892	0.524985	0.783078	hypothetical protein HMPREF0389_01077 [Filifactor alocis ATCC 35896] [EFE29154.2,WP_014263064.1]	1.53141e+07	1.18178e+07	8.98244e+06	1.35532e+07	1.19764e+07	1.55194e+07	1.60905e+07	2.75757e+07	2.97495e+07	1.70742e+07	1.20652e+07	1.37228e+07	1.43368e+07	2.04073e+07	1.96298e+07	7.15226e+06	2.10628e+07	1.85955e+07	1.14945e+07	1.09363e+07	3.06449e+07	1.05544e+07	1.23491e+07	1.06251e+07	2.44157e+07	1.34278e+07	1.40862e+07	2.2903e+07	3.06758e+07	3.34945e+07	17.2374	16.9783	16.7039	17.1153	16.9916	17.2507	17.2869	17.8256	17.9015
822	EFE29157.1;WP_014263066.1	9	9	8.973	33503	0.84768	-0.238409	0.175742	0.515638	antioxidant, AhpC/TSA family [Filifactor alocis ATCC 35896] [EFE29157.1,WP_014263066.1]	NA	7235.54	NA	110639	135635	113553	79218.6	78971.4	145065	42080.2	74144.9	73308.4	158862	371360	364197	137694	162047	96298.8	115003	136820	115901	70846.3	270562	90815.3	195310	217177	166049	162222	161700	200121	#VALUE!	9.57991	#VALUE!	12.3072	12.5109	12.3332	11.9731	11.97	12.5781
823	EFE29159.1;WP_014263068.1	3	3	2.984	25361.6	0.961625	-0.0564533	0.553249	0.79276	response regulator receiver domain protein [Filifactor alocis ATCC 35896] [EFE29159.1,WP_014263068.1]	NA	NA	NA	17446	NA	NA	16448.7	29065	19017.6	7046.3	NA	28206.3	NA	48155.8	NA	NA	15405.8	15976.8	24343.1	26886.4	21884.5	23084.9	NA	NA	11628.9	14731.8	23418.9	23607.7	20727.1	37042.7	#VALUE!	#VALUE!	#VALUE!	10.46	#VALUE!	#VALUE!	10.4011	10.9704	10.5463
824	EFE29160.1;WP_014263069.1	3	3	2.984	42580.8	0.972295	-0.0405342	0.678324	0.850293	ATPase/histidine kinase/DNA gyrase B/HSP90 domain protein [Filifactor alocis ATCC 35896] [EFE29160.1,WP_014263069.1]	19799.8	30871.4	18446.5	9675.19	NA	NA	NA	NA	17697.2	NA	12294.7	8441.95	16478.2	13245.2	11693	10059.3	15223	11626.3	12648.6	10976.3	NA	19087.3	19894.6	30966.2	1810.84	NA	7691.28	16339.3	17759.7	17536.5	10.5866	11.0307	10.5158	9.87047	#VALUE!	#VALUE!	#VALUE!	#VALUE!	10.4743
825	EFE29163.1;WP_014263072.1	47	46	55.718	73741.9	0.9351	-0.0968081	0.95547	0.986252	putative translation elongation factor G [Filifactor alocis ATCC 35896] [EFE29163.1,WP_014263072.1]	3.4415e+06	3.84177e+06	3.0232e+06	3.65034e+06	3.70174e+06	4.15485e+06	3.6905e+06	4.7436e+06	4.29107e+06	2.32283e+06	4.19752e+06	4.34677e+06	2.41029e+06	4.83416e+06	2.75496e+06	1.1927e+06	2.80397e+06	2.68332e+06	2.77577e+06	2.87122e+06	4.51784e+06	2.15647e+06	2.26614e+06	3.60987e+06	1.66196e+06	5.68186e+06	9.00519e+06	3.0448e+06	2.81383e+06	3.85778e+06	15.7446	15.8546	15.615	15.8035	15.8175	15.9329	15.8144	16.0655	15.9652
826	EFE29169.1;WP_014263076.1	2	2	2.94	28347.7	0.883373	-0.178905	0.469838	0.730757	response regulator receiver domain protein [Filifactor alocis ATCC 35896] [EFE29169.1,WP_014263076.1]	NA	4583.88	NA	3046.33	3366.03	3631.18	NA	NA	NA	5017.28	7214.6	10268	NA	7220.5	14531.7	NA	4718.74	3475.68	NA	NA	NA	NA	NA	4840.11	NA	NA	NA	5910.19	6207.77	10652.6	#VALUE!	9.12345	#VALUE!	8.71484	8.81464	8.89046	#VALUE!	#VALUE!	#VALUE!
827	EFE29170.2;WP_014263077.1	2	2	1.958	68947.1	#DIV/0!	#DIV/0!	#DIV/0!	#DIV/0!	hypothetical protein HMPREF0389_01093 [Filifactor alocis ATCC 35896] [EFE29170.2,WP_014263077.1]	NA	NA	NA	NA	NA	NA	NA	NA	NA	NA	NA	NA	NA	NA	NA	NA	NA	NA	NA	NA	NA	NA	NA	NA	NA	NA	NA	NA	6776.73	17311.2	#VALUE!	#VALUE!	#VALUE!	#VALUE!	#VALUE!	#VALUE!	#VALUE!	#VALUE!	#VALUE!
828	EFE29171.2;WP_014263078.1	4	4	4.978	18556.9	0.319382	-1.64664	0.0428388	0.261938	HIRAN domain protein [Filifactor alocis ATCC 35896] [EFE29171.2,WP_014263078.1]	750429	788698	449003	NA	NA	NA	NA	33552.8	NA	90537.1	340915	182258	168003	435323	328901	NA	NA	NA	1.27502e+06	2.35879e+06	NA	NA	NA	NA	NA	NA	NA	182203	868527	900650	14.2215	14.2713	13.7079	#VALUE!	#VALUE!	#VALUE!	#VALUE!	11.114	#VALUE!
829	EFE29182.1;WP_014263088.1	7	7	6.972	46479.6	1.27962	0.355714	0.276571	0.587621	cysteine desulfurase, SufS subfamily [Filifactor alocis ATCC 35896] [EFE29182.1,WP_014263088.1]	NA	NA	NA	27197.1	34520	NA	26297.2	52591.4	NA	NA	NA	NA	24062.3	NA	NA	98738.4	29756.4	16895.8	22310	14342.6	NA	27830.2	101562	11429.1	15846.6	32726.9	40101.1	21197.3	NA	15535.8	#VALUE!	#VALUE!	#VALUE!	10.904	11.1424	#VALUE!	10.8704	11.5635	#VALUE!
830	EFE29183.1;WP_014263089.1	3	3	2.984	39751.4	2.34673	1.23065	0.216462	0.548689	SufB/sufD domain protein [Filifactor alocis ATCC 35896] [EFE29183.1,WP_014263089.1]	NA	NA	NA	25710.5	24981.7	12361.4	7870.01	627.059	6560.1	NA	NA	NA	NA	NA	NA	NA	NA	NA	NA	6634.46	NA	4132.91	22599.6	NA	2747.01	0	1418.12	NA	NA	1300.4	#VALUE!	#VALUE!	#VALUE!	10.8478	10.819	10.1155	9.66396	7.13419	9.48191
831	EFE29184.1;WP_014263090.1	4	4	3.984	28355.2	1.21173	0.277067	0.735322	0.879094	FeS assembly ATPase SufC [Filifactor alocis ATCC 35896] [EFE29184.1,WP_014263090.1]	27509.9	NA	NA	108326	243779	215299	198895	311466	161644	25259.8	55918.4	NA	NA	60060.8	53019.9	85982.5	89205.7	48326.8	30952.6	55688.2	NA	NA	241086	NA	78239.8	102680	199244	57664.3	64988.6	63234.7	10.9154	#VALUE!	#VALUE!	12.286	13.0972	12.9729	12.8937	13.3422	12.6863
832	EFE29186.2;WP_014263092.1	9	9	12.941	33939	0.765947	-0.384683	0.422935	0.702844	hypothetical protein HMPREF0389_01111 [Filifactor alocis ATCC 35896] [EFE29186.2,WP_014263092.1]	367562	357810	204881	463344	402268	565868	428252	586979	403668	87872.5	NA	70698	256361	157248	154128	181435	274238	183793	361245	464981	703415	453555	609695	610229	80125	116779	85632.8	373504	356169	527499	13.5078	13.4809	12.9233	13.7394	13.598	13.9393	13.6606	13.9759	13.6015
833	EFE29187.1;WP_014263093.1	6	6	5.975	26487.4	0.68469	-0.546477	0.055058	0.286373	oxidoreductase, short chain dehydrogenase/reductase family protein [Filifactor alocis ATCC 35896] [EFE29187.1,WP_014263093.1]	60338.2	34541.5	97767.2	18497.1	27233.9	23826.8	NA	NA	16175.8	52425.4	64314.1	51435.2	51032.7	NA	NA	NA	NA	NA	46156.2	62821.9	31209.9	91726.5	86550	46706.8	50026.2	NA	NA	88950.5	109890	46629.3	11.7009	11.1431	12.1835	10.5185	10.9054	10.7717	#VALUE!	#VALUE!	10.3844
834	EFE29188.2;WP_014263094.1	4	4	3.953	19666.7	1.44305	0.529118	0.339053	0.627209	dihydrofolate reductase [Filifactor alocis ATCC 35896] [EFE29188.2,WP_014263094.1]	55358.8	93721.6	90472.9	128505	24645.6	22542.3	NA	NA	NA	49976.8	32396.6	NA	NA	NA	NA	118288	39215.3	75160.8	NA	NA	NA	45180.5	86109.1	28530.6	NA	NA	NA	46077.6	33858.3	36282.5	11.6147	12.1412	12.106	12.4569	10.8055	10.7163	#VALUE!	#VALUE!	#VALUE!
835	EFE29190.1;WP_014263096.1	11	11	11.964	33076.5	0.918743	-0.122267	0.997184	1.00093	thymidylate synthase [Filifactor alocis ATCC 35896] [EFE29190.1,WP_014263096.1]	176457	170573	222107	285518	279325	349350	165144	336380	353684	316449	172277	325125	237804	157764	197507	766432	282798	346581	216233	241289	443801	387796	393407	341757	127517	72655.3	102498	451967	358016	593723	12.774	12.7401	13.0041	13.2552	13.2333	13.457	12.7077	13.4191	13.4693
836	EFE29191.1;WP_014263097.1	22	21	23.785	28991.8	1.05393	0.0757804	0.554377	0.790135	HAD hydrolase, family IB [Filifactor alocis ATCC 35896] [EFE29191.1,WP_014263097.1]	527559	673760	485166	1.07912e+06	1.11947e+06	1.04402e+06	741009	902124	796036	527658	585307	603325	593832	800033	914209	1.40031e+06	1.06189e+06	1.03734e+06	457488	576846	729655	763284	1.67278e+06	839835	475975	528902	563734	887415	925869	998293	13.8692	14.1138	13.7854	14.5848	14.6215	14.5517	14.2089	14.4057	14.2805
837	EFE29192.1;WP_014263098.1	11	11	16.878	18141.1	0.7971	-0.327168	0.264096	0.587614	hypothetical protein HMPREF0389_01117 [Filifactor alocis ATCC 35896] [EFE29192.1,WP_014263098.1]	264526	496552	333768	930099	678083	669816	387085	433485	456356	295345	357372	470957	492591	477566	637333	210665	181289	135724	397897	376636	450405	700840	816167	892662	192727	271332	264723	687401	621254	942447	13.1788	13.8086	13.4113	14.4362	14.1202	14.1079	13.5595	13.6728	13.7242
838	EFE29194.1;WP_014263100.1	5	5	4.985	12819.8	0.928524	-0.106989	0.81652	0.934333	hypothetical protein HMPREF0389_01119 [Filifactor alocis ATCC 35896] [EFE29194.1,WP_014263100.1]	331444	485654	361049	414230	605245	449946	226870	357683	295122	257874	253457	433252	220696	589836	475040	1.05254e+06	631901	456210	361240	355738	638765	276694	1.06463e+06	531315	240870	248946	291921	389772	392725	878061	13.4044	13.7864	13.4899	13.6273	14.0065	13.71	13.0253	13.4805	13.2883
[truncated: 35 more rows]
[truncated: 21 more columns]

## Sheet: Table S2
Table S2 List of regulated proteins between strains (n=3).
											PG exported value																														arcsinh(x) transformed value
[truncated: 100 more rows]
[truncated: 21 more columns]

## Sheet: Table S3
Table S3 String interactions among regulated proteins.
[truncated: 67 more rows]

## Sheet: Table S4
Table S4 Predicted RtxA involved protein-protein interactions
[truncated: 27 more rows]

[truncated: 1 more sheets: Table S5]
